# Supplementary material for: 2-(2-Fluoro­benzoyl­meth­yl)benzoic acid
Source: Acta Crystallogr Sect E Struct Rep Online. 2008 Nov 8;64(Pt 12):o2267. doi: 10.1107/S160053680803540X (PMC2960007; doi:10.1107/S160053680803540X)
Supplement: Supplementary file 1 [file e-64-o2267-sup1.cif]

##############################################################################
###                                                                        ###
###        Electronic paper (Acta Crystallographica Section E)             ###
###                                                                        ###
##############################################################################
#                                                                            #
# This CIF contains the data in a paper accepted for publication in Acta     #
# Crystallographica Section E. It conforms to the requirements of Notes      #
# for Authors for Section E, and has been peer reviewed under the auspices   #
# of the IUCr Commission on Journals.                                        #
#                                                                            #
# Full details of the Crystallographic Information File format               #
# are given in the paper "The Crystallographic Information File (CIF):       #
# a New Standard Archive File for Crystallography" by S. R. Hall, F. H.      #
# Allen and I. D. Brown [Acta Cryst. (1991), A47, 655-685].                  #
#                                                                            #
# The current version of the core CIF dictionary is obtainable from          #
# ftp://ftp.iucr.org/pub/cif_core.dic. The current version number is 2.4.    #
#                                                                            #
# Software is freely available for graphical display of the structure(s) in  #
# this CIF.  For information consult the CIF home page http://www.iucr.org/  #
# cif/home.html                                                              #
#                                                                            #
# This file may be used for bona fide research purposes within the           #
# scientific community so long as proper attribution is given to the journal # 
# article from which it was obtained.                                        #
#                                                                            #
##############################################################################
                                             
data_I
_audit_creation_method     SHELXL-97
_chemical_name_systematic
;
2-(2-Fluorobenzoylmethyl)benzoic acid
;
_chemical_name_common     '2-(2-Fluorobenzoylmethyl)benzoic acid'
_chemical_formula_moiety     'C15 H11 F O3'
_chemical_formula_sum     'C15 H11 F O3'
_chemical_formula_iupac     'C15 H11 F O3'
_chemical_formula_weight     258.24
_chemical_melting_point     404.0(10)
_symmetry_cell_setting     monoclinic
_symmetry_space_group_name_H-M     'P 21/c'
_symmetry_space_group_name_Hall     '-P 2ybc'
loop_
    _symmetry_equiv_pos_as_xyz
    'x, y, z'
    '-x, y+1/2, -z+1/2'
    '-x, -y, -z'
    'x, -y-1/2, z-1/2'
_cell_length_a     8.3011(6)
_cell_length_b     15.3232(8)
_cell_length_c     9.9078(10)
_cell_angle_alpha     90.00
_cell_angle_beta     96.942(8)
_cell_angle_gamma     90.00
_cell_volume     1251.02(17)
_cell_formula_units_Z     4
_cell_measurement_reflns_used     8503
_cell_measurement_theta_min     1
_cell_measurement_theta_max     27.5
_cell_measurement_temperature     150.0(10)
_exptl_crystal_description     'block'
_exptl_crystal_colour     'colorless'
_exptl_crystal_size_max     0.515
_exptl_crystal_size_mid     0.384
_exptl_crystal_size_min     0.305
_exptl_crystal_density_diffrn     1.371
_exptl_crystal_density_meas     ?
_exptl_crystal_density_method     'not measured'
_exptl_crystal_F_000     536
loop_
    _exptl_crystal_face_index_h
    _exptl_crystal_face_index_k
    _exptl_crystal_face_index_l
    _exptl_crystal_face_perp_dist
    -1 -1 0 0.196
    0 1 0 0.218
    1 1 0 0.198
    1 -1 0 0.188
    0 -1 0 0.297
    0 0 1 0.211
    0 0 -1 0.094
    -1 1 0 0.212
    0 -1 1 0.242
_exptl_absorpt_coefficient_mu     0.105
_exptl_absorpt_correction_type     Gaussian
_exptl_absorpt_process_details
;
(Coppens, 1970)
;
_exptl_absorpt_correction_T_min     0.962
_exptl_absorpt_correction_T_max     0.975
_diffrn_ambient_temperature     150.0(10)
_diffrn_radiation_type     MoK\a
_diffrn_radiation_wavelength     0.71073
_diffrn_radiation_source     'fine-focus sealed tube'
_diffrn_radiation_monochromator     graphite
_diffrn_measurement_device_type     'Bruker--Nonius Kappa CCD area-detector'
_diffrn_measurement_method     '\f and \w'
_diffrn_detector_area_resol_mean     9.091
_diffrn_reflns_number     8420
_diffrn_reflns_av_R_equivalents     0.0402
_diffrn_reflns_av_sigmaI/netI     0.0328
_diffrn_reflns_theta_min     2.46
_diffrn_reflns_theta_max     27.49
_diffrn_reflns_theta_full     27.49
_diffrn_measured_fraction_theta_max     0.986
_diffrn_measured_fraction_theta_full     0.986
_diffrn_reflns_limit_h_min     -9
_diffrn_reflns_limit_h_max     10
_diffrn_reflns_limit_k_min     -18
_diffrn_reflns_limit_k_max     19
_diffrn_reflns_limit_l_min     -12
_diffrn_reflns_limit_l_max     12
_diffrn_standards_number     ?
_diffrn_standards_interval_count     ?
_diffrn_standards_interval_time     ?
_diffrn_standards_decay_%     ?
_refine_special_details
;
Refinement of <i>F</i>^2^ against ALL reflections. The weighted <i>R</i>-factor
<i>wR</i> and goodness of fit <i>S</i> are based on <i>F</i>^2^, conventional
<i>R</i>-factors <i>R</i> are based on <i>F</i>, with <i>F</i> set to zero for
negative <i>F</i>^2^. The threshold expression of <i>F</i>^2^ >
\s(<i>F</i>^2^) is used only for calculating <i>R</i>-factors(gt) <i>etc</i>.
and is not relevant to the choice of reflections for refinement.
<i>R</i>-factors based on <i>F</i>^2^ are statistically about twice as large
as those based on <i>F</i>, and <i>R</i>- factors based on ALL data will be
even larger.
;
_reflns_number_total     2782
_reflns_number_gt     2117
_reflns_threshold_expression     I>2\s(I)
_refine_ls_structure_factor_coef     Fsqd
_refine_ls_matrix_type     full
_refine_ls_R_factor_all     0.0767
_refine_ls_R_factor_gt     0.0534
_refine_ls_wR_factor_gt     0.1173
_refine_ls_wR_factor_ref     0.1356
_refine_ls_goodness_of_fit_ref     1.119
_refine_ls_restrained_S_all     1.119
_refine_ls_number_reflns     2782
_refine_ls_number_parameters     172
_refine_ls_number_restraints     0
_refine_ls_hydrogen_treatment     constr
_refine_ls_weighting_scheme     calc
_refine_ls_weighting_details
         'calc w=1/[\s^2^(Fo^2^)+(0.0382P)^2^+0.8217P] where P=(Fo^2^+2Fc^2^)/3'
_atom_sites_solution_hydrogens     geom
_atom_sites_solution_primary     direct
_atom_sites_solution_secondary     difmap
_refine_ls_shift/su_max     0.000
_refine_ls_shift/su_mean     0.000
_refine_diff_density_max     0.226
_refine_diff_density_min     -0.295
_refine_ls_extinction_method     none
_refine_ls_extinction_coef     ?
loop_
    _atom_type_symbol
    _atom_type_description
    _atom_type_scat_dispersion_real
    _atom_type_scat_dispersion_imag
    _atom_type_scat_source
    'C' 'C' 0.0033 0.0016
                         'International Tables Vol C Tables 4.2.6.8 and 6.1.1.4'
    'H' 'H' 0.0000 0.0000
                         'International Tables Vol C Tables 4.2.6.8 and 6.1.1.4'
    'O' 'O' 0.0106 0.0060
                         'International Tables Vol C Tables 4.2.6.8 and 6.1.1.4'
    'F' 'F' 0.0171 0.0103
                         'International Tables Vol C Tables 4.2.6.8 and 6.1.1.4'
_computing_data_collection     'COLLECT (Hooft, 1998)'
_computing_cell_refinement
                    'COLLECT (Hooft, 1998) and DENZO (Otwinowski & Minor, 1997)'
_computing_data_reduction
                    'COLLECT (Hooft, 1998) and DENZO (Otwinowski & Minor, 1997)'
_computing_structure_solution     'SIR92 (Altomare <i>et al.</i>,  1994)'
_computing_structure_refinement     'SHELXL97 (Sheldrick, 2008)'
_computing_molecular_graphics     'PLATON (Spek, 2003)'
_computing_publication_material     'SHELXL97 (Sheldrick, 2008)'
loop_
    _atom_site_type_symbol
    _atom_site_label
    _atom_site_fract_x
    _atom_site_fract_y
    _atom_site_fract_z
    _atom_site_U_iso_or_equiv
    _atom_site_adp_type
    _atom_site_calc_flag
    _atom_site_refinement_flags
    _atom_site_occupancy
    _atom_site_disorder_assembly
    _atom_site_disorder_group
    F F1 0.15542(18) -0.18437(8) 0.10130(16) 0.0594(4) Uani d . 1 . .
    O O1 0.3928(2) -0.00007(12) 0.35571(16) 0.0573(5) Uani d . 1 . .
    O O2 0.61607(19) 0.07728(11) 0.40921(15) 0.0504(4) Uani d . 1 . .
    H H2 0.6161 0.0506 0.4809 0.061 Uiso d R 1 . .
    O O3 0.0632(2) 0.07181(10) 0.1708(2) 0.0626(5) Uani d . 1 . .
    C C1 0.4909(2) 0.05329(13) 0.3244(2) 0.0361(4) Uani d . 1 . .
    C C2 0.4762(2) 0.09750(12) 0.1908(2) 0.0326(4) Uani d . 1 . .
    C C3 0.3662(2) 0.06805(12) 0.08185(19) 0.0316(4) Uani d . 1 . .
    C C4 0.3530(3) 0.11624(15) -0.0370(2) 0.0410(5) Uani d . 1 . .
    H H4 0.2814 0.0979 -0.1111 0.049 Uiso d R 1 . .
    C C5 0.4429(3) 0.19136(15) -0.0483(2) 0.0477(6) Uani d . 1 . .
    H H5 0.4292 0.2236 -0.1284 0.057 Uiso d R 1 . .
    C C6 0.5523(3) 0.21865(14) 0.0580(2) 0.0468(5) Uani d . 1 . .
    H H6 0.6140 0.2686 0.0499 0.056 Uiso d R 1 . .
    C C7 0.5704(3) 0.17144(13) 0.1770(2) 0.0397(5) Uani d . 1 . .
    H H7 0.6464 0.1889 0.2485 0.048 Uiso d R 1 . .
    C C8 0.2660(2) -0.01340(13) 0.0886(2) 0.0335(4) Uani d . 1 . .
    H H8A 0.3338 -0.0593 0.1325 0.040 Uiso d R 1 . .
    H H8B 0.2282 -0.0325 -0.0032 0.040 Uiso d R 1 . .
    C C9 0.1223(2) 0.00021(12) 0.1651(2) 0.0344(4) Uani d . 1 . .
    C C10 0.0483(2) -0.07466(12) 0.2322(2) 0.0330(4) Uani d . 1 . .
    C C11 0.0665(2) -0.16193(13) 0.2005(2) 0.0395(5) Uani d . 1 . .
    C C12 -0.0064(3) -0.22847(15) 0.2627(3) 0.0520(6) Uani d . 1 . .
    H H12 0.0071 -0.2862 0.2371 0.062 Uiso d R 1 . .
    C C13 -0.1001(3) -0.20839(18) 0.3633(3) 0.0599(7) Uani d . 1 . .
    H H13 -0.1490 -0.2527 0.4079 0.072 Uiso d R 1 . .
    C C14 -0.1213(3) -0.12269(19) 0.3988(3) 0.0603(7) Uani d . 1 . .
    H H14 -0.1854 -0.1092 0.4667 0.072 Uiso d R 1 . .
    C C15 -0.0491(3) -0.05654(16) 0.3331(2) 0.0469(5) Uani d . 1 . .
    H H15 -0.0654 0.0011 0.3573 0.056 Uiso d R 1 . .
loop_
    _atom_site_aniso_label
    _atom_site_aniso_U_11
    _atom_site_aniso_U_22
    _atom_site_aniso_U_33
    _atom_site_aniso_U_12
    _atom_site_aniso_U_13
    _atom_site_aniso_U_23
    F1 0.0607(9) 0.0356(7) 0.0886(11) -0.0018(6) 0.0356(8) -0.0117(7)
    O1 0.0577(10) 0.0698(12) 0.0414(9) -0.0320(9) -0.0064(7) 0.0151(8)
    O2 0.0525(9) 0.0544(10) 0.0422(8) -0.0221(8) -0.0034(7) 0.0060(7)
    O3 0.0532(10) 0.0293(8) 0.1121(15) 0.0072(7) 0.0381(10) 0.0056(9)
    C1 0.0367(10) 0.0344(10) 0.0375(10) -0.0062(8) 0.0057(8) -0.0028(8)
    C2 0.0350(10) 0.0281(9) 0.0369(10) 0.0002(7) 0.0126(8) -0.0010(7)
    C3 0.0277(9) 0.0324(10) 0.0365(10) 0.0044(7) 0.0108(8) 0.0008(8)
    C4 0.0351(10) 0.0487(12) 0.0402(11) 0.0050(9) 0.0086(8) 0.0075(9)
    C5 0.0467(12) 0.0463(12) 0.0538(13) 0.0066(10) 0.0210(11) 0.0179(10)
    C6 0.0495(13) 0.0339(11) 0.0614(14) -0.0047(9) 0.0245(11) 0.0058(10)
    C7 0.0410(11) 0.0350(11) 0.0455(12) -0.0050(8) 0.0146(9) -0.0054(9)
    C8 0.0329(10) 0.0320(10) 0.0360(10) -0.0013(8) 0.0050(8) -0.0019(8)
    C9 0.0309(9) 0.0291(10) 0.0432(11) 0.0000(8) 0.0046(8) -0.0005(8)
    C10 0.0293(9) 0.0331(10) 0.0363(10) -0.0006(7) 0.0023(7) 0.0001(8)
    C11 0.0325(10) 0.0343(10) 0.0522(13) 0.0020(8) 0.0068(9) 0.0013(9)
    C12 0.0460(12) 0.0328(11) 0.0772(17) -0.0012(9) 0.0074(12) 0.0106(11)
    C13 0.0589(15) 0.0561(15) 0.0653(16) -0.0107(12) 0.0103(13) 0.0231(13)
    C14 0.0649(17) 0.0703(18) 0.0504(14) -0.0106(13) 0.0257(12) 0.0032(12)
    C15 0.0514(13) 0.0455(12) 0.0459(12) -0.0052(10) 0.0142(10) -0.0059(10)
_geom_special_details
;
All e.s.d.'s (except the e.s.d. in the dihedral angle between two l.s. planes)
are estimated using the full covariance matrix. The cell e.s.d.'s are taken
into account individually in the estimation of e.s.d.'s in distances, angles
and torsion angles; correlations between e.s.d.'s in cell parameters are only
used when they are defined by crystal symmetry. An approximate (isotropic)
treatment of cell e.s.d.'s is used for estimating e.s.d.'s involving l.s.
planes.
;
loop_
    _geom_bond_atom_site_label_1
    _geom_bond_atom_site_label_2
    _geom_bond_site_symmetry_2
    _geom_bond_distance
    _geom_bond_publ_flag
    F1 C11 . 1.343(2) ?
    O1 C1 . 1.220(2) ?
    O2 C1 . 1.308(2) ?
    O2 H2 . 0.8199 ?
    C2 C1 . 1.479(3) ?
    C2 C3 . 1.402(3) ?
    C2 C7 . 1.393(3) ?
    C3 C4 . 1.383(3) ?
    C3 C8 . 1.506(3) ?
    C4 C5 . 1.384(3) ?
    C4 H4 . 0.9300 ?
    C5 C6 . 1.370(3) ?
    C5 H5 . 0.9300 ?
    C6 H6 . 0.9299 ?
    C7 C6 . 1.376(3) ?
    C7 H7 . 0.9300 ?
    C8 H8A . 0.9700 ?
    C8 H8B . 0.9700 ?
    C9 O3 . 1.206(2) ?
    C9 C8 . 1.503(3) ?
    C9 C10 . 1.495(3) ?
    C10 C11 . 1.386(3) ?
    C10 C15 . 1.388(3) ?
    C11 C12 . 1.370(3) ?
    C12 C13 . 1.371(4) ?
    C12 H12 . 0.9299 ?
    C13 H13 . 0.9300 ?
    C14 C13 . 1.376(4) ?
    C14 H14 . 0.9300 ?
    C15 C14 . 1.380(3) ?
    C15 H15 . 0.9300 ?
loop_
    _geom_angle_atom_site_label_1
    _geom_angle_atom_site_label_2
    _geom_angle_atom_site_label_3
    _geom_angle_site_symmetry_1
    _geom_angle_site_symmetry_3
    _geom_angle
    _geom_angle_publ_flag
    C1 O2 H2 . . 109.5 ?
    O1 C1 O2 . . 121.87(19) ?
    O1 C1 C2 . . 123.30(18) ?
    O2 C1 C2 . . 114.80(17) ?
    C7 C2 C3 . . 120.47(18) ?
    C7 C2 C1 . . 118.31(18) ?
    C3 C2 C1 . . 121.18(17) ?
    C4 C3 C2 . . 117.49(18) ?
    C4 C3 C8 . . 119.50(18) ?
    C2 C3 C8 . . 123.00(17) ?
    C3 C4 C5 . . 121.6(2) ?
    C3 C4 H4 . . 119.2 ?
    C5 C4 H4 . . 119.2 ?
    C6 C5 C4 . . 120.4(2) ?
    C6 C5 H5 . . 119.7 ?
    C4 C5 H5 . . 119.9 ?
    C5 C6 C7 . . 119.4(2) ?
    C5 C6 H6 . . 120.4 ?
    C7 C6 H6 . . 120.2 ?
    C6 C7 C2 . . 120.5(2) ?
    C6 C7 H7 . . 119.7 ?
    C2 C7 H7 . . 119.8 ?
    C9 C8 C3 . . 112.56(16) ?
    C9 C8 H8A . . 109.1 ?
    C3 C8 H8A . . 109.1 ?
    C9 C8 H8B . . 109.1 ?
    C3 C8 H8B . . 109.1 ?
    H8A C8 H8B . . 107.8 ?
    O3 C9 C10 . . 119.08(18) ?
    O3 C9 C8 . . 120.14(18) ?
    C10 C9 C8 . . 120.77(16) ?
    C11 C10 C15 . . 116.41(19) ?
    C11 C10 C9 . . 125.32(18) ?
    C15 C10 C9 . . 118.26(18) ?
    F1 C11 C12 . . 116.77(19) ?
    F1 C11 C10 . . 119.81(18) ?
    C12 C11 C10 . . 123.4(2) ?
    C11 C12 C13 . . 118.7(2) ?
    C11 C12 H12 . . 120.7 ?
    C13 C12 H12 . . 120.6 ?
    C12 C13 C14 . . 120.1(2) ?
    C12 C13 H13 . . 120.0 ?
    C14 C13 H13 . . 119.9 ?
    C13 C14 C15 . . 120.2(2) ?
    C13 C14 H14 . . 120.0 ?
    C15 C14 H14 . . 119.8 ?
    C14 C15 C10 . . 121.1(2) ?
    C14 C15 H15 . . 119.5 ?
    C10 C15 H15 . . 119.4 ?
loop_
    _geom_hbond_atom_site_label_D
    _geom_hbond_atom_site_label_H
    _geom_hbond_atom_site_label_A
    _geom_hbond_site_symmetry_A
    _geom_hbond_distance_DH
    _geom_hbond_distance_HA
    _geom_hbond_distance_DA
    _geom_hbond_angle_DHA
    _geom_hbond_publ_flag
    O2 H2 O1 3_656 0.82 1.80 2.621(3) 175 yes
    C12 H12 O3 2_545 0.93 2.46 3.178(3) 134 yes
    C4 H4 Cg2 3_555 0.93 2.72 3.535(3) 146 yes
    C13 H13 Cg1 2_545 0.93 3.06 3.868(3) 146 yes
data_global
_journal_date_recd_electronic     2008-10-28
_journal_date_accepted     2008-10-29
_journal_name_full     'Acta Crystallographica, Section E'
_journal_year     2008
_journal_volume     64
_journal_issue     12
_journal_page_first     o2267
_journal_page_last     o2267
_journal_paper_category     QO
_journal_coeditor_code     HK2566
_publ_contact_author_name
;
'Rama^*^,Nasim Hasan'
;
_publ_contact_author_address
;
Department of Chemistry
Quaid-i-Azam University Islamabad
45320-Pakistan
;
_publ_contact_author_email     nasim_hasan_rama@hotmail.com
_publ_contact_author_fax     '92-51-2873869'
_publ_contact_author_phone     '92-51-2211034'
_publ_section_title
;
2-(2-Fluorobenzoylmethyl)benzoic acid
;
loop_
    _publ_author_name
    _publ_author_address
    'Hussain, Muhammad Tahir'
;
Department of Chemistry,
Quaid-i-Azam University
Islamabad 45320
Pakistan
;
    'Babar, Tariq Mahmood'
;
Department of Chemistry,
Quaid-i-Azam University
Islamabad 45320
Pakistan
;
    'Qadeer, Ghulam'
;
Department of Chemistry,
Quaid-i-Azam University
Islamabad 45320
Pakistan
;
    'Rama, Nasim Hasan'
;
Department of Chemistry,
Quaid-i-Azam University
Islamabad 45320
Pakistan
;
    'Ruzicka, Ales'
;
Department of General and Inorganic Chemistry,
Faculty of Chemical Technology,
University of Pardubice,
Nam. Cs. Legii' 565,
53210 Pardubice,
Czech Republic
;
