# Supplementary material for: 2-(2-Fluoro­benzoyl­meth­yl)benzoic acid
Source: Acta Crystallogr Sect E Struct Rep Online. 2008 Nov 8;64(Pt 12):o2267. doi: 10.1107/S160053680803540X (PMC2960007; doi:10.1107/S160053680803540X)
Supplement: Supplementary file 2 [file e-64-o2267-Isup2.hkl]

# 
# h,k,l, Fc-squared, Fo-squared, sigma(Fo-squared) and status flag 
# 
data_I
_shelx_title ' Compound X' 
_shelx_refln_list_code          4 
_shelx_F_calc_maximum       99.28 
_exptl_crystal_F_000       536.00 
_reflns_d_resolution_high  0.7698 
 
loop_ 
 _symmetry_equiv_pos_as_xyz 
 'x, y, z' 
 '-x, y+1/2, -z+1/2' 
 '-x, -y, -z' 
 'x, -y-1/2, z-1/2' 
 
_cell_length_a     8.3010 
_cell_length_b    15.3230 
_cell_length_c     9.9080 
_cell_angle_alpha  90.000 
_cell_angle_beta   96.942 
_cell_angle_gamma  90.000 
 
_shelx_F_squared_multiplier     1.000 
 
loop_ 
 _refln_index_h 
 _refln_index_k 
 _refln_index_l 
 _refln_F_squared_calc 
 _refln_F_squared_meas 
 _refln_F_squared_sigma 
 _refln_observed_status 
   1   0   0       11.81       12.97      0.41 o 
   3   0   0       69.69       72.32      1.82 o 
   4   0   0     2054.95     2002.77     36.10 o 
   5   0   0        1.51       -0.59      0.73 o 
   6   0   0      121.11      118.36      3.09 o 
   7   0   0       44.09       49.81      3.07 o 
   8   0   0       46.12       49.33      2.17 o 
   9   0   0       67.05       64.94      2.62 o 
  10   0   0       76.59       86.63      4.85 o 
   1   1   0        7.10        4.28      0.23 o 
   2   1   0       85.81       90.63      2.95 o 
   3   1   0        4.53        4.53      0.74 o 
   4   1   0      547.74      513.53      7.02 o 
   5   1   0        0.18       -0.88      0.59 o 
   6   1   0        7.18       11.86      0.87 o 
   7   1   0        6.92       17.05      3.87 o 
   8   1   0      137.50      140.43      4.50 o 
   9   1   0       29.98       28.72      1.63 o 
  10   1   0        0.36       -1.49      3.83 o 
   0   2   0     3305.60     2979.84     74.70 o 
   1   2   0      472.59      414.33      6.90 o 
   2   2   0      237.58      221.18      3.80 o 
   3   2   0     1392.96     1307.01     16.69 o 
   4   2   0       90.73       95.58      1.69 o 
   5   2   0       63.35       71.71      1.50 o 
   6   2   0       62.39       50.82      1.38 o 
   7   2   0      420.24      431.57      8.08 o 
   8   2   0      197.33      209.26      5.75 o 
   9   2   0      222.90      225.94      4.56 o 
  10   2   0        0.15       -0.53      3.67 o 
   1   3   0      771.32      781.15      9.92 o 
   2   3   0       62.07       48.02      0.85 o 
   3   3   0      389.45      391.14      5.24 o 
   4   3   0        7.54        5.26      0.78 o 
   5   3   0        2.35        6.27      0.66 o 
   6   3   0       25.35       25.73      1.47 o 
   7   3   0      130.76      137.99      4.47 o 
   8   3   0      121.25      115.95      3.54 o 
   9   3   0       64.56       67.21      2.76 o 
  10   3   0       28.35       22.31      4.75 o 
   0   4   0      578.15      518.87      7.62 o 
   1   4   0       21.89       18.82      1.00 o 
   2   4   0        0.16        0.89      1.08 o 
   3   4   0        8.07        9.68      0.50 o 
   4   4   0      111.60      109.89      1.86 o 
   5   4   0       52.55       61.46      3.64 o 
   6   4   0       33.63       31.53      1.40 o 
   7   4   0      221.87      222.89      3.69 o 
   8   4   0       65.28       71.31      2.05 o 
   9   4   0        8.34        9.78      5.16 o 
  10   4   0       17.08       16.62      2.42 o 
   1   5   0       44.26       49.72      1.73 o 
   2   5   0     1355.71     1234.28     14.00 o 
   3   5   0      626.91      615.62      8.04 o 
   4   5   0      183.49      167.10      2.58 o 
   5   5   0       87.97       88.18      2.27 o 
   6   5   0       45.85       47.37      2.53 o 
   7   5   0       53.05       53.53      2.41 o 
   8   5   0        0.46        0.03      2.04 o 
   9   5   0        1.67        3.07      1.44 o 
  10   5   0       12.28       13.10      2.28 o 
   0   6   0      192.17      229.92      6.50 o 
   1   6   0        0.48        0.80      0.31 o 
   2   6   0     1617.82     1653.49     20.97 o 
   3   6   0     1195.66     1177.64     21.08 o 
   4   6   0      332.62      324.63      4.53 o 
   5   6   0        4.80        2.52      1.40 o 
   6   6   0      187.51      192.24      3.13 o 
   7   6   0      444.55      437.39      6.32 o 
   8   6   0        4.96        2.47      1.07 o 
   9   6   0       20.46       15.58      4.99 o 
  10   6   0        0.53        1.82      1.64 o 
   1   7   0     1572.72     1600.20     37.86 o 
   2   7   0      238.07      235.61      3.55 o 
   3   7   0       20.30       24.59      1.14 o 
   4   7   0       32.72       35.46      1.51 o 
   5   7   0       60.50       63.33      2.91 o 
   6   7   0       45.91       48.26      1.32 o 
   7   7   0        3.38        2.95      1.00 o 
   8   7   0        0.34        1.25      3.68 o 
   9   7   0        5.46       18.02      3.23 o 
  10   7   0        2.84       -0.26      2.62 o 
   0   8   0     2168.92     2324.75     59.21 o 
   1   8   0       34.61       31.48      2.28 o 
   2   8   0     1009.63     1131.01     16.82 o 
   3   8   0       13.37       10.95      0.50 o 
   4   8   0        0.00       -0.67      0.45 o 
   5   8   0        8.00        9.61      1.33 o 
   6   8   0        0.93       -0.59      0.69 o 
   7   8   0      110.47      114.63      3.40 o 
   8   8   0      157.73      151.99      3.29 o 
   9   8   0       64.97       70.95      5.65 o 
   2   9   0       12.16        7.76      0.58 o 
   3   9   0        2.44        1.22      1.15 o 
   4   9   0       42.32       38.39      1.13 o 
   5   9   0      335.61      337.15     10.06 o 
   6   9   0       53.05       56.01      1.25 o 
   7   9   0        0.54        3.00      1.98 o 
   8   9   0       42.90       47.00      2.17 o 
   9   9   0        0.69       -1.19      1.95 o 
   0  10   0      780.16      891.14     23.72 o 
   1  10   0      181.10      183.02      3.68 o 
   2  10   0       69.54       60.75      1.38 o 
   3  10   0      284.54      274.90      9.97 o 
   4  10   0      204.86      192.60      3.61 o 
   5  10   0        0.32       -0.09      1.01 o 
   6  10   0       15.66       14.29      2.81 o 
   7  10   0      148.95      148.94      4.13 o 
   8  10   0       25.83       14.50      2.54 o 
   9  10   0       22.03       27.22      3.18 o 
   1  11   0       18.36       17.01      1.93 o 
   2  11   0       10.83       11.91      2.04 o 
   3  11   0      168.05      161.79      4.70 o 
   4  11   0        0.60        2.20      0.89 o 
   5  11   0       24.57       24.70      0.86 o 
   6  11   0        0.59        1.93      0.76 o 
   7  11   0        0.00        1.95      1.18 o 
   8  11   0       12.75       15.42      2.54 o 
   0  12   0      594.39      658.38     18.11 o 
   1  12   0       19.34       16.69      0.57 o 
   2  12   0       23.09       17.96      0.94 o 
   3  12   0       47.94       45.29      3.72 o 
   4  12   0       71.36       77.64      3.33 o 
   5  12   0       35.97       36.35      1.54 o 
   6  12   0      109.37       95.57      2.06 o 
   7  12   0        0.17       -1.74      1.16 o 
   8  12   0        0.30       -3.34      2.41 o 
   1  13   0      229.22      267.74     15.28 o 
   2  13   0      104.65      108.53      5.72 o 
   3  13   0      103.55      111.74      2.67 o 
   4  13   0       37.46       37.64      1.46 o 
   5  13   0       19.34       21.28      2.07 o 
   6  13   0        8.09        8.66      0.91 o 
   7  13   0       13.04        9.36      4.64 o 
   8  13   0       22.28       27.92      3.23 o 
   0  14   0      338.25      410.07     12.28 o 
   1  14   0       97.43       97.83      3.46 o 
   2  14   0       86.49       88.77      1.84 o 
   3  14   0      218.58      214.86     11.43 o 
   4  14   0       34.25       29.78      1.43 o 
   5  14   0        0.52        6.74      1.86 o 
   6  14   0       65.74       59.88      3.39 o 
   7  14   0       25.36       27.24      2.94 o 
   1  15   0       16.95       18.48      1.76 o 
   2  15   0      107.43      111.23      2.16 o 
   3  15   0       14.80       12.52      1.50 o 
   4  15   0        3.48       -0.10      2.10 o 
   5  15   0       81.88       80.09      3.65 o 
   6  15   0        1.16        3.63      2.07 o 
   7  15   0        0.06        3.13      2.10 o 
   0  16   0      225.83      291.96      9.64 o 
   1  16   0       23.18       25.58      5.17 o 
   2  16   0       18.12       23.13      2.92 o 
   3  16   0        0.53       -1.01      0.67 o 
   4  16   0      134.13      121.68      7.56 o 
   5  16   0        0.58        1.59      1.63 o 
   6  16   0        5.24       10.41      2.02 o 
   1  17   0        2.90       -0.37      2.10 o 
   2  17   0        6.29       -3.05      2.53 o 
   3  17   0       71.04       68.01      2.20 o 
   4  17   0        0.02        1.21      2.39 o 
   5  17   0        3.90        3.43      4.36 o 
   0  18   0      144.68      179.42      7.07 o 
   1  18   0        0.88       -0.21      2.59 o 
   2  18   0       48.69       54.95      3.87 o 
   3  18   0        0.62       -2.64      2.52 o 
   4  18   0        0.66        2.42      1.23 o 
   1  19   0        1.20        5.81      2.82 o 
   2  19   0        3.93       -1.40      2.72 o 
 -10   1   1      196.58      189.25      8.42 o 
  -9   1   1       71.06       67.56      2.30 o 
  -8   1   1        4.13       11.08      3.05 o 
  -7   1   1        9.17       12.25      0.94 o 
  -6   1   1       11.87       10.74      1.33 o 
  -5   1   1        1.47        3.20      0.77 o 
  -4   1   1      503.88      470.70      6.35 o 
  -3   1   1      728.12      750.41      9.73 o 
  -2   1   1       18.30       26.15      1.78 o 
  -1   1   1     1876.98     1661.44     21.68 o 
   0   1   1     1472.30     1221.72     17.66 o 
   1   1   1     1178.98     1224.90     34.73 o 
   2   1   1     1676.47     1677.28     21.22 o 
   3   1   1      576.64      597.53      7.84 o 
   4   1   1        1.48        2.75      0.89 o 
   5   1   1      464.96      475.53      6.55 o 
   6   1   1        1.06        0.37      1.06 o 
   7   1   1        0.14        0.59      1.35 o 
   8   1   1        0.37        0.58      1.93 o 
   9   1   1        7.38       12.45      3.31 o 
  10   1   1        4.94       -0.81      3.36 o 
 -10   2   1       63.02       65.24      3.00 o 
  -9   2   1        9.82        2.67      1.64 o 
  -8   2   1      128.89      140.02      2.71 o 
  -7   2   1        4.82        7.27      3.30 o 
  -6   2   1      251.77      242.08      3.75 o 
  -5   2   1       39.05       44.48      1.15 o 
  -4   2   1        0.74        1.13      0.64 o 
  -3   2   1      345.08      378.90      5.23 o 
  -2   2   1     9856.95     7986.35    200.39 o 
   0   2   1       89.28       76.12      0.91 o 
   2   2   1     3756.97     3541.93     62.99 o 
   3   2   1        0.78        2.81      0.62 o 
   4   2   1      165.06      139.46      2.27 o 
   6   2   1      289.69      313.65      4.68 o 
   7   2   1       34.96       33.41      1.26 o 
   8   2   1        0.22        1.49      1.09 o 
   9   2   1       20.78       16.35      4.13 o 
  10   2   1        0.37       -1.61      2.32 o 
 -10   3   1       81.63       80.09      3.15 o 
  -9   3   1        7.32        4.38      4.94 o 
  -8   3   1       91.36       86.78      2.06 o 
  -7   3   1      180.32      169.80      2.96 o 
  -6   3   1      241.69      250.17      3.87 o 
  -5   3   1      217.35      233.50      3.52 o 
  -4   3   1        0.86       -0.45      1.29 o 
  -3   3   1     1384.80     1308.91     16.72 o 
  -2   3   1     5426.58     5015.60     72.69 o 
  -1   3   1     8521.40     7765.78    194.94 o 
   0   3   1     2616.04     2477.91     31.13 o 
   1   3   1      260.30      256.48      5.22 o 
   2   3   1        3.02        0.68      0.55 o 
   3   3   1      280.16      311.55      4.27 o 
   4   3   1      532.50      559.57      7.50 o 
   5   3   1      360.53      376.04      5.34 o 
   6   3   1       13.17       25.97      1.06 o 
   7   3   1      134.15      138.20      5.42 o 
   8   3   1       47.43       45.50      2.29 o 
   9   3   1        0.77       -2.44      1.63 o 
  10   3   1        3.86       -0.56      4.81 o 
 -10   4   1       57.13       54.99      3.99 o 
  -9   4   1       37.85       45.63      1.91 o 
  -8   4   1       92.50       98.34      3.84 o 
  -7   4   1       60.91       66.31      1.65 o 
  -6   4   1        6.89        8.45      1.54 o 
  -5   4   1       43.37       34.97      1.08 o 
  -4   4   1       72.78       82.09      1.51 o 
  -3   4   1     3274.90     3228.70     40.72 o 
  -2   4   1      462.91      475.51      6.22 o 
  -1   4   1     1839.38     1655.64     29.76 o 
   0   4   1     3800.34     3460.77     50.20 o 
   1   4   1     2111.56     1990.89     41.03 o 
   2   4   1      255.07      238.89      4.86 o 
   3   4   1      256.29      255.50      3.57 o 
   4   4   1      206.17      230.29      3.47 o 
   5   4   1      687.90      688.65      9.24 o 
   6   4   1      233.64      235.96      3.80 o 
   7   4   1      213.13      212.36      3.59 o 
   8   4   1       70.47       66.86      1.86 o 
   9   4   1        2.23        0.03      1.42 o 
  10   4   1        0.87        0.49      2.29 o 
 -10   5   1        1.24       -1.24      2.17 o 
  -9   5   1        5.92        9.42      2.21 o 
  -8   5   1       30.47       27.54      3.23 o 
  -7   5   1       29.55       32.70      1.16 o 
  -6   5   1       26.27       27.08      0.99 o 
  -5   5   1      735.87      772.50     10.26 o 
  -4   5   1       34.38       22.43      0.76 o 
  -3   5   1     2712.64     2907.74     51.92 o 
  -1   5   1      501.94      463.80     10.94 o 
   0   5   1     1372.37     1284.77     18.83 o 
   1   5   1      697.73      664.22      8.58 o 
   2   5   1       44.57       37.63      1.83 o 
   3   5   1      559.03      550.87     10.03 o 
   4   5   1       97.38      108.86      1.87 o 
   5   5   1      710.43      706.99      9.47 o 
   6   5   1       34.30       32.93      1.74 o 
   7   5   1     1004.74     1016.73     13.68 o 
   8   5   1       92.86       87.92      4.48 o 
   9   5   1        1.13       -1.60      1.07 o 
  10   5   1       10.53       11.93      4.24 o 
 -10   6   1        2.37        0.39      2.11 o 
  -9   6   1        3.11        2.85      3.90 o 
  -8   6   1        2.32        7.43      2.72 o 
  -7   6   1       17.85       14.42      1.40 o 
  -6   6   1        4.28        7.58      0.87 o 
  -5   6   1       16.11       14.18      0.88 o 
  -4   6   1       43.93       54.92      2.20 o 
  -3   6   1       13.72       16.92      1.51 o 
  -2   6   1        0.64        1.80      1.24 o 
  -1   6   1      142.30      146.51      3.93 o 
   0   6   1       90.41       99.91      3.53 o 
   1   6   1     1820.68     1807.53     27.61 o 
   2   6   1       67.96       65.11      1.13 o 
   3   6   1        5.12        4.32      0.62 o 
   4   6   1       51.63       58.28      2.56 o 
   5   6   1       34.03       32.70      1.69 o 
   6   6   1       22.54       22.48      1.03 o 
   7   6   1      127.72      142.32      4.23 o 
   8   6   1       11.45       11.53      3.23 o 
   9   6   1        7.79        2.20      1.49 o 
  10   6   1        1.40        0.94      2.63 o 
 -10   7   1       27.07       24.88      3.28 o 
  -9   7   1       12.66        6.03      2.51 o 
  -8   7   1       74.89       78.33      2.41 o 
  -7   7   1      164.53      171.12      4.23 o 
  -6   7   1       27.41       23.12      1.46 o 
  -5   7   1      113.53       99.39      2.95 o 
  -4   7   1        8.92        7.81      1.16 o 
  -3   7   1      142.46      133.01      3.52 o 
  -2   7   1      607.59      612.95     11.63 o 
  -1   7   1      644.14      712.66     15.04 o 
   0   7   1       45.78       48.61      0.93 o 
   2   7   1        9.30       15.91      1.04 o 
   3   7   1        0.06        0.52      0.39 o 
   4   7   1       51.37       56.83      1.74 o 
   5   7   1        0.71       -0.51      0.77 o 
   6   7   1        5.25        4.43      0.86 o 
   7   7   1      125.80      121.87      2.39 o 
   8   7   1       11.03       15.36      2.79 o 
   9   7   1        0.04        3.61      2.39 o 
  -9   8   1       55.76       56.54      2.55 o 
  -8   8   1       23.72       25.94      3.22 o 
  -7   8   1       11.65       14.14      1.44 o 
  -6   8   1      180.05      179.01      3.61 o 
  -5   8   1       30.77       32.27      1.52 o 
  -4   8   1       36.18       28.44      0.74 o 
  -3   8   1       91.47      110.57      1.59 o 
  -2   8   1      159.79      152.45      3.46 o 
  -1   8   1      609.34      661.61      8.38 o 
   0   8   1       74.79       78.75      1.33 o 
   1   8   1      101.04       85.67      5.29 o 
   2   8   1      106.68      116.25      6.26 o 
   4   8   1        7.00        8.21      1.28 o 
   5   8   1       45.73       43.01      2.28 o 
   6   8   1        0.51        0.83      0.84 o 
   7   8   1       58.98       60.50      2.95 o 
   8   8   1        3.57        8.19      2.16 o 
   9   8   1        4.79        8.95      2.76 o 
  -8   9   1       30.99       28.19      1.89 o 
  -7   9   1       71.50       70.64      3.72 o 
  -6   9   1        4.48        3.95      2.26 o 
  -5   9   1       99.10       91.97      2.61 o 
  -4   9   1        0.19        0.53      1.07 o 
  -3   9   1       10.08       15.68      0.58 o 
  -2   9   1      461.92      482.41      8.37 o 
  -1   9   1      311.28      302.53     10.86 o 
   0   9   1        8.32       11.67      0.68 o 
   1   9   1      261.84      258.78      9.46 o 
   2   9   1      405.01      436.43     24.98 o 
   3   9   1       13.59       13.92      1.12 o 
   4   9   1      748.75      766.01      9.04 o 
   5   9   1       30.36       23.36      1.06 o 
   6   9   1      102.07      103.37      3.86 o 
   7   9   1       26.27       29.08      3.44 o 
   8   9   1        0.01        0.07      2.16 o 
   9   9   1        1.29        4.66      2.69 o 
  -9  10   1        2.43        3.33      2.68 o 
  -8  10   1       65.67       66.31      3.99 o 
  -7  10   1       70.88       69.96      4.54 o 
  -6  10   1       18.32       22.91      1.67 o 
  -5  10   1       15.37       19.09      0.73 o 
  -4  10   1       22.25       19.22      0.69 o 
  -3  10   1        0.00        1.63      0.50 o 
  -2  10   1      370.70      355.01      7.01 o 
  -1  10   1      322.72      378.01     13.88 o 
   0  10   1      364.53      373.02      7.87 o 
   2  10   1       21.86       20.46      1.04 o 
   3  10   1      228.22      207.80      3.69 o 
   4  10   1        0.07       -1.28      0.85 o 
   5  10   1       81.06       73.52      4.36 o 
   6  10   1        4.61        1.89      0.69 o 
   7  10   1        8.92       11.56      0.91 o 
   8  10   1       23.17       30.30      3.13 o 
   9  10   1       25.97       32.14      3.46 o 
  -8  11   1        2.80        4.67      2.45 o 
  -7  11   1       14.37       10.51      2.28 o 
  -6  11   1        3.94        3.12      0.90 o 
  -5  11   1       68.64       61.36      2.11 o 
  -4  11   1       50.72       41.16      1.31 o 
  -3  11   1        0.21        1.28      0.56 o 
  -2  11   1      327.82      304.63      8.36 o 
  -1  11   1      852.17      843.21     27.34 o 
   0  11   1      346.58      357.40      9.60 o 
   1  11   1        6.14       10.89      0.89 o 
   2  11   1      278.41      283.23      6.80 o 
   3  11   1      594.34      593.35     11.56 o 
   4  11   1       10.80        9.21      0.73 o 
   5  11   1      100.72       87.33      3.73 o 
   6  11   1        7.57        9.74      4.25 o 
   7  11   1        5.69       -1.56      2.29 o 
   8  11   1        0.20        1.13      2.49 o 
  -8  12   1        5.29       10.33      2.62 o 
  -7  12   1       34.64       28.69      6.39 o 
  -6  12   1       32.79       34.13      1.72 o 
  -5  12   1       81.62       70.20      1.34 o 
  -4  12   1      158.88      131.44      5.97 o 
  -3  12   1       15.84       22.23      1.83 o 
  -2  12   1      346.32      332.99     12.81 o 
  -1  12   1      384.94      431.70     42.81 o 
   0  12   1       20.02       24.28      1.77 o 
   1  12   1       15.03       10.58      0.83 o 
   2  12   1       25.29       23.17      1.60 o 
   3  12   1      162.02      182.29      3.99 o 
   4  12   1       21.11       26.65      1.22 o 
   5  12   1      161.91      148.19      5.56 o 
   6  12   1       14.41       15.95      1.62 o 
   7  12   1       31.24       28.68      1.57 o 
   8  12   1       27.65       32.09      3.31 o 
  -8  13   1        0.04        7.14      2.51 o 
  -7  13   1       11.58       10.02      1.17 o 
  -6  13   1        0.04       -0.29      0.90 o 
  -5  13   1        7.32        4.67      1.30 o 
  -4  13   1      311.21      293.20      5.29 o 
  -3  13   1      158.59      157.37      5.61 o 
  -2  13   1      115.74      100.89      3.15 o 
  -1  13   1      367.38      403.16     45.08 o 
   0  13   1        4.34       10.44      2.08 o 
   1  13   1        1.15        1.00      0.64 o 
   2  13   1       29.88       25.86      1.54 o 
   3  13   1      226.22      225.16      6.62 o 
   4  13   1       56.16       50.88      4.39 o 
   5  13   1      195.55      188.69      5.21 o 
   6  13   1       40.17       42.37      9.67 o 
   7  13   1        0.70        4.17      2.41 o 
  -7  14   1        5.91        0.20      2.09 o 
  -6  14   1        0.48        0.69      1.75 o 
  -5  14   1       13.72       16.91      1.68 o 
  -4  14   1       48.79       41.96      1.59 o 
  -3  14   1       95.54       87.58      6.97 o 
  -2  14   1      137.27      125.08      2.99 o 
  -1  14   1       10.01       11.47      5.32 o 
   0  14   1        0.10        0.85      4.15 o 
   1  14   1       59.35       54.29      2.05 o 
   2  14   1       50.76       49.55      8.73 o 
   3  14   1       16.65       11.28      2.12 o 
   4  14   1      104.22      100.28      2.73 o 
   6  14   1        4.00        3.74      2.14 o 
   7  14   1        1.32       -2.12      1.93 o 
  -7  15   1        2.02       -3.41      2.28 o 
  -6  15   1        6.24        4.16      2.01 o 
  -5  15   1        0.22        1.63      1.65 o 
  -4  15   1        0.64        3.56      2.93 o 
  -3  15   1       52.14       48.48      2.15 o 
  -2  15   1        9.24       10.78      2.29 o 
  -1  15   1       70.73       72.13      6.80 o 
   1  15   1       10.13       11.50      5.93 o 
   2  15   1        3.56        3.34      1.79 o 
   3  15   1       14.15       13.98      1.72 o 
   4  15   1        0.66       -1.32      0.91 o 
   5  15   1        0.19       -2.84      1.90 o 
   6  15   1        2.15        6.54      1.98 o 
  -6  16   1        0.66        9.77      2.02 o 
  -5  16   1       10.62        5.60      1.69 o 
  -4  16   1        2.30        0.76      1.78 o 
  -3  16   1        0.01        0.69      0.91 o 
  -2  16   1        0.02        6.64      2.38 o 
  -1  16   1       77.61       91.30     12.85 o 
   0  16   1        0.15        0.91      5.73 o 
   1  16   1       97.65      151.25      4.27 o 
   2  16   1        0.44        0.11      1.16 o 
   3  16   1      223.06      225.82      5.69 o 
   4  16   1       64.84       60.75      2.84 o 
   5  16   1       15.58       14.10      2.84 o 
   6  16   1       11.53       10.19      2.23 o 
  -5  17   1       16.54       15.39      1.87 o 
  -4  17   1       41.46       38.54      5.77 o 
  -3  17   1        3.04        4.21      0.94 o 
  -1  17   1       21.78       24.35      2.13 o 
   0  17   1       30.33       37.15      6.50 o 
   1  17   1        3.67        6.32      4.26 o 
   2  17   1       34.38       34.25      1.39 o 
   3  17   1        0.00        2.36      1.44 o 
   4  17   1       32.20       34.05      1.78 o 
   5  17   1       27.29       29.94      1.94 o 
  -4  18   1       83.97       91.16      9.66 o 
  -3  18   1        2.70        3.40      2.67 o 
  -2  18   1        8.49        9.24      2.72 o 
  -1  18   1        3.44        3.37      8.45 o 
   0  18   1       11.81       11.61      2.12 o 
   1  18   1        0.61        7.20      2.55 o 
   2  18   1       37.67       39.94      3.63 o 
   3  18   1       79.37       69.78      8.69 o 
   4  18   1       17.01       14.83      5.81 o 
  -3  19   1        3.13        0.87      2.61 o 
  -2  19   1       14.82       28.76      3.39 o 
  -1  19   1        5.53        5.05      2.67 o 
   0  19   1        6.81        9.33      2.43 o 
   1  19   1        2.32        0.23      4.55 o 
   2  19   1        7.16        1.27      2.68 o 
 -10   0   2      123.66      130.26      6.01 o 
  -9   0   2      267.45      258.54      6.22 o 
  -8   0   2       80.81       74.79      6.84 o 
  -7   0   2        4.57        1.87      1.24 o 
  -6   0   2       62.96       66.34      3.84 o 
  -5   0   2        0.08       -0.84      1.20 o 
  -4   0   2      197.92      237.95      4.95 o 
  -3   0   2      728.91      690.37     12.73 o 
  -2   0   2     1304.57     1183.96     22.71 o 
  -1   0   2        2.02        1.01      0.39 o 
   0   0   2     1276.55     1369.68     24.53 o 
   3   0   2     1542.91     1434.09     25.97 o 
   4   0   2     4837.75     5311.93    133.89 o 
   5   0   2      403.71      434.20      8.61 o 
   6   0   2        5.22        9.30      6.17 o 
   7   0   2      116.44      116.71      4.18 o 
   8   0   2        9.23        5.36      2.23 o 
   9   0   2        4.42        3.32      2.21 o 
  10   0   2        4.66       -0.74      2.28 o 
 -10   1   2        0.73       -2.44      1.96 o 
  -9   1   2       84.02       87.47      3.82 o 
  -8   1   2        0.46       -0.45      2.05 o 
  -7   1   2        0.00       -1.04      0.69 o 
  -6   1   2      362.39      386.93      5.59 o 
  -5   1   2      107.28      118.34      2.11 o 
  -3   1   2       49.74       68.44      1.28 o 
  -2   1   2     1778.56     1674.44     21.21 o 
  -1   1   2        4.08        5.62      0.47 o 
   0   1   2      249.76      263.38      3.72 o 
   1   1   2      421.64      429.75     14.08 o 
   3   1   2       96.23       91.92      1.61 o 
   4   1   2      122.80      170.35      3.44 o 
   5   1   2       49.12       50.31      1.37 o 
   6   1   2       12.75        7.64      1.29 o 
   7   1   2        0.53        0.07      1.50 o 
   8   1   2        1.71        3.68      0.98 o 
   9   1   2       13.14        9.11      2.39 o 
  10   1   2        3.12        5.00      4.03 o 
 -10   2   2       15.53       25.32      8.21 o 
  -9   2   2       48.48       38.61      2.53 o 
  -8   2   2       39.14       41.72      1.45 o 
  -7   2   2        9.31       13.34      0.95 o 
  -6   2   2        2.50        3.42      1.07 o 
  -5   2   2     1461.19     1529.11     19.72 o 
  -4   2   2      237.44      242.57      3.55 o 
  -3   2   2     2561.83     2447.88     35.76 o 
  -2   2   2     2873.64     2600.43     37.89 o 
  -1   2   2     1372.02     1246.43     15.82 o 
   0   2   2      514.14      548.47      6.30 o 
   1   2   2       40.80       50.62      1.09 o 
   2   2   2       47.35       65.69      2.17 o 
   3   2   2      408.69      417.85      5.67 o 
   4   2   2       49.95       49.94      1.26 o 
   5   2   2       43.84       37.95      1.32 o 
   6   2   2       18.74       16.12      1.73 o 
   7   2   2        0.98        0.68      1.35 o 
   8   2   2       29.64       28.56      1.34 o 
   9   2   2       13.66       13.64      1.92 o 
  10   2   2        2.42        5.67      5.56 o 
 -10   3   2       52.65       55.38      3.68 o 
  -9   3   2       24.09       21.90      3.62 o 
  -8   3   2       38.59       44.41      2.13 o 
  -7   3   2        7.96        8.34      1.03 o 
  -6   3   2       31.87       38.94      1.21 o 
  -5   3   2       56.95       58.40      1.70 o 
  -4   3   2       44.90       56.09      1.64 o 
  -3   3   2       78.65       80.01      2.43 o 
  -2   3   2      162.72      184.09      2.62 o 
  -1   3   2     1261.24     1114.32     16.36 o 
   0   3   2        8.85       10.12      0.39 o 
   1   3   2     2534.07     2348.60     34.94 o 
   2   3   2       97.83       92.13      3.22 o 
   3   3   2       52.32       52.06      1.12 o 
   4   3   2       92.16      101.32      1.80 o 
   5   3   2      127.42      127.30      2.23 o 
   6   3   2       56.86       62.47      2.32 o 
   7   3   2        1.23        0.34      1.87 o 
   8   3   2        7.47        6.86      1.36 o 
   9   3   2        2.83        1.60      1.34 o 
  10   3   2        0.50       -1.07      1.81 o 
 -10   4   2        0.00       -4.18      2.78 o 
  -9   4   2       10.24       15.33      2.89 o 
  -8   4   2      106.38      106.77      2.33 o 
  -7   4   2       17.95       18.76      1.26 o 
  -6   4   2      365.10      362.27      5.27 o 
  -5   4   2      122.32      119.01      2.11 o 
  -4   4   2     1182.10     1184.14     17.68 o 
  -3   4   2     2462.35     2466.71     31.21 o 
  -2   4   2      790.18      781.22     11.60 o 
  -1   4   2      350.48      345.34      4.57 o 
   0   4   2       94.30       90.53      1.45 o 
   1   4   2      202.49      182.66      2.64 o 
   2   4   2      338.75      355.78      4.26 o 
   3   4   2      179.20      181.54      2.40 o 
   4   4   2        1.81        5.21      1.16 o 
   5   4   2       52.78       50.56      2.30 o 
   6   4   2        2.59        1.59      0.97 o 
   7   4   2        0.09        0.18      1.17 o 
   8   4   2       69.11       69.63      2.12 o 
   9   4   2       33.96       38.74      1.84 o 
  10   4   2       32.01       38.60      2.48 o 
 -10   5   2       52.32       49.44      2.50 o 
  -9   5   2       10.43        8.98      1.70 o 
  -8   5   2      139.99      155.49      5.87 o 
  -7   5   2       15.25       12.33      1.98 o 
  -6   5   2        4.07        1.39      1.11 o 
  -5   5   2      270.05      259.66      4.48 o 
  -4   5   2        4.21        0.37      0.81 o 
  -3   5   2     1043.34     1006.25     12.98 o 
  -2   5   2       42.55       55.95      1.64 o 
  -1   5   2     4214.41     3919.41    179.26 o 
   0   5   2      368.35      395.10      4.24 o 
   1   5   2      464.52      418.34      4.49 o 
   2   5   2      290.80      296.95      5.94 o 
   3   5   2      180.08      169.43      2.28 o 
   4   5   2       56.96       48.10      1.00 o 
   5   5   2       87.65       86.39      1.73 o 
   6   5   2        4.28        2.87      6.48 o 
   7   5   2       19.54       19.14      1.44 o 
   8   5   2       19.97       24.18      2.42 o 
   9   5   2        0.39        1.08      1.24 o 
  10   5   2        7.15       11.71      3.03 o 
  -9   6   2        1.46        8.19      3.83 o 
  -8   6   2        3.45        6.90      1.57 o 
  -7   6   2        3.71        4.48      0.89 o 
  -6   6   2      247.69      222.98      4.06 o 
  -5   6   2      281.80      286.05      4.20 o 
  -4   6   2      958.34     1048.86     13.64 o 
  -3   6   2     1926.29     1923.13     24.46 o 
  -2   6   2     4846.89     4770.17     86.48 o 
  -1   6   2      503.86      520.05      6.06 o 
   0   6   2       69.92       83.06      1.74 o 
   1   6   2     1016.31     1063.54     22.78 o 
   2   6   2     1107.19     1122.69     15.06 o 
   3   6   2     1019.67     1061.37     12.26 o 
   4   6   2      553.26      543.60     13.21 o 
   5   6   2        0.65        1.86      0.63 o 
   6   6   2      619.43      644.54     23.55 o 
   7   6   2        0.04        1.13      0.93 o 
   8   6   2        0.05        1.18      1.72 o 
   9   6   2       13.16       12.75      4.52 o 
  -9   7   2       58.30       63.94      5.72 o 
  -8   7   2       10.38        0.32      2.33 o 
  -7   7   2       11.07        9.17      2.74 o 
  -6   7   2       36.26       31.60      2.12 o 
  -5   7   2       16.37       20.98      1.63 o 
  -4   7   2       55.20       62.78      1.29 o 
  -3   7   2      171.64      164.73      4.88 o 
  -2   7   2      208.06      213.11      3.39 o 
  -1   7   2        0.17        4.70      1.16 o 
   0   7   2      882.91      915.10     24.58 o 
   1   7   2      186.05      193.13      7.48 o 
   2   7   2       64.47       65.56      5.25 o 
   3   7   2     1436.43     1402.21     16.07 o 
   4   7   2      150.33      147.45      4.83 o 
   5   7   2      561.35      561.06     10.77 o 
   6   7   2      164.54      170.24      3.81 o 
   7   7   2        5.27        6.69      2.29 o 
   8   7   2       20.74       25.08      2.55 o 
  -9   8   2       49.32       51.16      2.45 o 
  -8   8   2       93.76       90.05      4.89 o 
  -7   8   2      156.09      143.45      4.37 o 
  -6   8   2      951.90      913.53     24.74 o 
  -5   8   2       13.82       13.05      1.17 o 
  -4   8   2        2.95        3.11      0.80 o 
  -3   8   2      222.70      216.60      6.85 o 
  -2   8   2      165.18      193.44      4.06 o 
  -1   8   2      108.58       72.70      3.55 o 
   1   8   2     1143.31     1246.33     16.02 o 
   2   8   2        1.41        2.08      0.37 o 
   3   8   2      793.99      798.72     13.44 o 
   4   8   2      373.13      376.65      5.00 o 
   5   8   2      348.99      355.68      9.74 o 
   6   8   2      461.07      460.17     13.08 o 
   7   8   2       43.47       40.50      1.70 o 
   8   8   2        5.48        6.34      1.41 o 
   9   8   2       13.84       11.17      2.91 o 
  -8   9   2        1.35        1.59      3.80 o 
  -7   9   2      123.58      112.91      6.70 o 
  -6   9   2       35.80       55.01      3.16 o 
  -5   9   2      253.74      237.83     10.12 o 
  -4   9   2      107.15       94.60      3.03 o 
  -3   9   2      266.32      263.44      4.01 o 
  -2   9   2      127.63      134.66      2.38 o 
  -1   9   2        9.19       13.06      0.48 o 
   0   9   2        0.31        1.46      1.95 o 
   1   9   2        0.20        0.14      0.60 o 
   2   9   2        0.90        0.01      0.66 o 
   3   9   2       23.46       17.18      0.71 o 
   4   9   2      127.91      123.84      1.87 o 
   5   9   2       16.63       14.51      1.06 o 
   6   9   2        1.02        5.99      1.83 o 
   7   9   2       21.51       23.75      1.30 o 
   8   9   2       16.74       11.73      1.90 o 
   9   9   2        0.22        2.30      1.98 o 
  -9  10   2        1.55       -0.48      2.49 o 
  -8  10   2       33.39       29.39      2.63 o 
  -7  10   2        8.53       12.42      3.32 o 
  -6  10   2      378.85      358.63     13.46 o 
  -5  10   2       11.63       14.96      1.12 o 
  -4  10   2        8.29        5.41      0.89 o 
  -3  10   2       11.80       14.66      1.07 o 
  -2  10   2      743.74      728.35      8.91 o 
  -1  10   2       47.66       42.68      2.14 o 
   0  10   2      177.38      177.46      2.69 o 
   1  10   2       11.98       16.82      2.36 o 
   2  10   2      141.98      152.24      9.00 o 
   3  10   2       66.45       59.07      3.38 o 
   4  10   2      150.40      167.46      2.87 o 
   5  10   2       13.06       15.50      0.74 o 
   6  10   2      141.39      156.31      4.60 o 
   7  10   2        6.61       11.72      4.59 o 
   8  10   2       11.50       22.10      3.02 o 
  -8  11   2       11.25       15.45      2.19 o 
  -7  11   2        2.14        2.75      4.26 o 
  -6  11   2        0.56        3.10      2.21 o 
  -5  11   2        5.14        6.68      1.09 o 
  -4  11   2        1.42        2.06      0.43 o 
  -3  11   2      116.94      118.77      2.71 o 
  -2  11   2       82.22       77.59      1.72 o 
  -1  11   2        3.35        8.04      1.65 o 
   0  11   2       22.06       21.85      2.00 o 
   1  11   2        6.71        5.43      0.58 o 
   2  11   2        9.20        9.95      2.05 o 
   3  11   2      125.42      115.84      2.84 o 
   4  11   2       12.24        9.11      0.84 o 
   5  11   2      133.32      134.67      3.19 o 
   6  11   2        0.35        3.29      0.84 o 
   7  11   2        0.44       -2.61      1.74 o 
  -8  12   2       18.45       18.10      2.73 o 
  -7  12   2       11.68       10.41      2.32 o 
  -6  12   2       32.95       24.01      2.76 o 
  -5  12   2       16.59       14.46      0.71 o 
  -4  12   2       40.30       30.96      0.97 o 
  -3  12   2        5.71        5.81      0.49 o 
  -2  12   2       87.25       77.35      2.78 o 
  -1  12   2       18.92       23.61      1.38 o 
   0  12   2      306.32      306.55     13.91 o 
   1  12   2      104.11      102.61      2.39 o 
   2  12   2      146.54      148.35      4.39 o 
   3  12   2       11.09        8.63      2.27 o 
   4  12   2        0.19       -0.92      1.37 o 
   5  12   2        0.82       -0.46      0.76 o 
   6  12   2       13.07        9.09      1.39 o 
   8  12   2       33.10       33.64      3.45 o 
  -7  13   2        4.11       -1.57      2.22 o 
  -6  13   2       14.70       11.34      2.01 o 
  -5  13   2       38.04       29.57      0.87 o 
  -4  13   2       41.78       33.59      2.66 o 
  -3  13   2      214.25      196.49      9.89 o 
  -2  13   2       20.79       20.86      1.24 o 
  -1  13   2      285.20      334.96     31.63 o 
   0  13   2      220.44      215.25      8.82 o 
   1  13   2      322.14      338.47     20.65 o 
   2  13   2       28.21       32.30      2.21 o 
   3  13   2        0.09        3.58      1.45 o 
   4  13   2       42.97       43.96      4.23 o 
   5  13   2       25.64       29.23      2.57 o 
   6  13   2       29.44       27.03      4.28 o 
  -7  14   2       13.84       18.33      2.53 o 
  -6  14   2       21.12       11.69      3.07 o 
  -5  14   2       13.09       16.35      2.55 o 
  -4  14   2      214.00      206.61      6.38 o 
  -3  14   2       27.90       24.73      2.63 o 
  -2  14   2        4.78        8.13      0.73 o 
  -1  14   2      109.51      134.90     11.95 o 
   0  14   2       37.08       34.41      1.92 o 
   1  14   2      535.48      546.88     30.79 o 
   2  14   2        0.77        0.72      0.90 o 
   3  14   2      128.53      125.89      4.96 o 
   4  14   2       62.63       58.64      1.73 o 
   5  14   2        0.00        2.41      1.92 o 
   6  14   2       15.43       19.07      2.62 o 
   7  14   2       17.74       15.42      2.69 o 
  -5  15   2        1.64       -1.80      1.49 o 
  -4  15   2       27.40       29.56      1.99 o 
  -3  15   2       59.69       60.17      1.75 o 
  -2  15   2        8.80        1.43      2.04 o 
  -1  15   2        4.13        7.86      1.66 o 
   0  15   2       34.93       45.56      6.04 o 
   1  15   2       36.75       39.84      2.75 o 
   2  15   2      174.54      176.85     12.71 o 
   3  15   2      102.49      104.46      2.37 o 
   4  15   2        7.23       16.79      2.61 o 
   5  15   2        3.49        0.55      5.38 o 
   6  15   2       60.30       67.17      3.77 o 
  -6  16   2        4.86        4.33      1.88 o 
  -5  16   2       22.86       35.73      2.40 o 
  -4  16   2        2.10        1.38      1.23 o 
  -3  16   2       19.02       14.25      1.12 o 
  -2  16   2       70.86       61.69      3.86 o 
  -1  16   2       43.11       41.02      6.44 o 
   0  16   2       17.29       17.59      1.71 o 
   1  16   2       81.76       77.84      6.39 o 
   2  16   2       60.71       65.61      9.75 o 
   3  16   2        0.00       -1.70      1.92 o 
   4  16   2        9.31       12.43      3.02 o 
   5  16   2       33.37       36.40      5.23 o 
  -5  17   2       21.75       30.11      2.26 o 
  -4  17   2        4.35        2.93      1.17 o 
  -3  17   2        0.25       -0.27      2.46 o 
  -2  17   2       32.93       33.32      3.20 o 
  -1  17   2       37.87       43.69      3.04 o 
   0  17   2       35.07       41.30      8.13 o 
   1  17   2       20.09       24.41      2.34 o 
   2  17   2        1.30        0.45      1.48 o 
   3  17   2       40.76       44.52      1.87 o 
   4  17   2       26.52       24.33      1.76 o 
   5  17   2        0.24       -0.54      1.49 o 
  -4  18   2       20.45       20.39      2.83 o 
  -3  18   2        0.16        3.58      2.55 o 
  -2  18   2        2.44        1.70      2.35 o 
  -1  18   2        7.75        8.92      2.00 o 
   0  18   2       33.18       46.33      2.60 o 
   1  18   2        0.00       -0.61      1.51 o 
   2  18   2      119.50      128.08      8.08 o 
   3  18   2        7.44        5.65      2.03 o 
   4  18   2       36.92       31.46      5.03 o 
  -2  19   2       49.62       50.10      3.89 o 
  -1  19   2        0.28        2.13      1.85 o 
   0  19   2       10.43        9.18      2.30 o 
   1  19   2        0.37        0.88      1.95 o 
   2  19   2        6.87        4.72      2.77 o 
 -10   1   3        0.00       -1.55      1.47 o 
  -9   1   3        0.03        4.16      2.66 o 
  -8   1   3      129.01      153.74      2.93 o 
  -7   1   3      104.89      112.05      5.25 o 
  -6   1   3       13.41       18.76      0.88 o 
  -5   1   3       17.78       18.60      1.34 o 
  -4   1   3       71.65       83.20      1.83 o 
  -3   1   3      420.47      426.77      7.37 o 
  -2   1   3       91.10      127.71      2.05 o 
  -1   1   3     1541.93     1518.00     19.28 o 
   0   1   3       14.26       17.52      2.04 o 
   1   1   3     1557.93     1503.54     19.11 o 
   2   1   3       77.90       94.87      1.83 o 
   3   1   3     1737.23     1893.77     24.16 o 
   5   1   3      331.76      345.23      5.07 o 
   6   1   3       69.61       70.27      1.68 o 
   7   1   3        0.79        2.25      1.63 o 
   8   1   3        2.00        6.14      1.81 o 
   9   1   3       15.86       21.79      2.02 o 
  10   1   3       12.40       15.83      2.82 o 
 -10   2   3        9.12        2.23      1.90 o 
  -9   2   3       38.06       34.28      1.85 o 
  -8   2   3       11.04       10.29      1.06 o 
  -7   2   3      137.50      143.84      3.20 o 
  -6   2   3      126.17      139.11      2.52 o 
  -5   2   3      460.78      450.11      9.66 o 
  -3   2   3      452.32      440.46      5.97 o 
  -2   2   3      337.31      329.62      4.92 o 
  -1   2   3      883.97      818.35     10.55 o 
   0   2   3      247.99      249.89      3.61 o 
   1   2   3      354.53      355.92      3.85 o 
   2   2   3      198.89      191.91      3.31 o 
   3   2   3     2758.29     2864.85     36.34 o 
   4   2   3       26.40       19.80      1.10 o 
   5   2   3      152.01      163.02      2.75 o 
   6   2   3       10.68       15.37      1.42 o 
   7   2   3       47.66       54.03      1.58 o 
   8   2   3        0.04        3.22      2.16 o 
   9   2   3       34.57       41.55      4.93 o 
  10   2   3        0.41       -2.74      1.83 o 
 -10   3   3        2.46        0.01      1.33 o 
  -9   3   3       92.12      103.17      2.74 o 
  -8   3   3      146.06      137.16      2.70 o 
  -7   3   3      152.26      157.30      2.87 o 
  -6   3   3       56.69       57.48      4.00 o 
  -5   3   3     1101.55     1136.89     14.87 o 
  -4   3   3      224.61      216.25      5.25 o 
  -3   3   3      233.70      229.12      3.33 o 
  -2   3   3       68.66       59.63      1.27 o 
  -1   3   3       20.47       14.13      1.49 o 
   0   3   3      550.45      585.98      6.81 o 
   1   3   3     2016.74     2119.23     23.97 o 
   2   3   3     1276.48     1429.09     16.31 o 
   3   3   3       92.97      113.32      1.71 o 
   4   3   3        0.67        1.78      0.75 o 
   6   3   3        0.24        0.29      1.15 o 
   7   3   3        1.88        2.69      1.09 o 
   8   3   3        4.99        0.06      2.78 o 
   9   3   3       80.28       77.01      2.36 o 
 -10   4   3       26.93       31.93      5.72 o 
  -9   4   3      108.38      116.28      4.82 o 
  -8   4   3        2.16        0.50      2.44 o 
  -7   4   3        7.80        7.34      1.42 o 
  -6   4   3        7.00       10.82      0.81 o 
  -5   4   3      638.77      651.57      8.82 o 
  -4   4   3     1904.14     1915.91     24.49 o 
  -3   4   3      828.95      871.43     11.34 o 
  -2   4   3      141.52      137.99      2.12 o 
  -1   4   3      302.24      302.24      7.21 o 
   0   4   3     2540.28     2352.00     36.73 o 
   1   4   3      607.19      661.08      7.68 o 
   2   4   3      142.00      136.70      2.14 o 
   3   4   3      287.06      262.87      3.94 o 
   4   4   3      555.61      601.44     18.79 o 
   5   4   3       30.70       32.58      1.13 o 
   6   4   3       26.76       26.81      2.07 o 
   7   4   3        0.71        2.57      2.12 o 
   8   4   3        9.47        8.91      2.46 o 
   9   4   3        0.37        0.26      1.71 o 
 -10   5   3        0.08        7.14      2.55 o 
  -9   5   3        9.74        9.05      2.20 o 
  -8   5   3       30.45       28.02      1.87 o 
  -7   5   3       75.06       65.57      1.86 o 
  -6   5   3        8.69        9.95      3.24 o 
  -5   5   3      138.79      135.80      3.47 o 
  -4   5   3      257.89      270.13      3.93 o 
  -3   5   3       31.02       29.32      0.89 o 
  -2   5   3     1173.10     1224.83     15.67 o 
  -1   5   3      681.71      695.86     14.93 o 
   0   5   3      381.03      443.69     11.04 o 
   1   5   3     2607.43     2681.30     30.28 o 
   2   5   3      356.00      388.65      5.50 o 
   3   5   3        0.35       -0.15      0.68 o 
   4   5   3       45.35       57.85      1.36 o 
   5   5   3       77.67       80.66      5.62 o 
   6   5   3      106.16       98.70      4.86 o 
   7   5   3        0.45       -0.03      0.96 o 
   8   5   3       90.23       84.74      2.39 o 
   9   5   3       52.30       60.64      4.59 o 
  -9   6   3        5.04        2.84      2.49 o 
  -8   6   3       23.45       29.68      2.79 o 
  -7   6   3       96.72       89.92      2.20 o 
  -6   6   3      113.33      104.59      2.05 o 
  -5   6   3        0.39       -1.37      1.03 o 
  -4   6   3        0.27        0.64      0.67 o 
  -3   6   3      146.28      144.11      2.25 o 
  -2   6   3        8.11        7.58      1.99 o 
  -1   6   3      116.84      102.90      1.47 o 
   0   6   3      161.53      188.14      4.55 o 
   1   6   3        2.40        2.20      0.64 o 
   2   6   3      344.41      381.42      4.22 o 
   3   6   3      464.89      492.63      5.93 o 
   4   6   3       42.43       46.56      1.02 o 
   5   6   3      118.62      123.21      2.49 o 
   6   6   3        4.69        0.42      1.36 o 
   7   6   3        3.21        6.12      1.67 o 
   8   6   3       11.42       13.60      5.65 o 
   9   6   3       10.76        7.00      1.76 o 
 -10   7   3        2.46        3.46      1.99 o 
  -9   7   3       46.76       47.08      3.56 o 
  -8   7   3        1.38        2.44      2.14 o 
  -7   7   3       33.88       36.87      1.37 o 
  -6   7   3       14.70       16.93      1.34 o 
  -5   7   3      869.21      830.96     17.34 o 
  -4   7   3      128.16      138.79      2.28 o 
  -3   7   3      656.07      610.98     11.10 o 
  -2   7   3      559.81      527.80      9.13 o 
  -1   7   3       48.12       35.20      0.93 o 
   0   7   3       36.67       38.75      0.74 o 
   1   7   3      298.22      321.79      3.58 o 
   3   7   3        8.10        7.50      1.21 o 
   4   7   3        0.34        0.91      0.67 o 
   5   7   3       27.32       26.92      1.59 o 
   6   7   3        3.39        2.44      1.29 o 
   7   7   3        5.36        4.16      3.47 o 
   8   7   3       31.31       28.52      1.40 o 
   9   7   3       15.41       13.79      3.12 o 
  -9   8   3        0.38        4.40      1.58 o 
  -8   8   3        0.11       -3.45      2.30 o 
  -7   8   3      199.02      185.50      4.38 o 
  -6   8   3        9.08        6.50      1.33 o 
  -5   8   3      617.93      592.01     11.36 o 
  -4   8   3        6.92        7.25      1.31 o 
  -3   8   3      371.22      344.92     10.28 o 
  -2   8   3        1.29        3.04      2.24 o 
  -1   8   3        0.02       -0.50      0.33 o 
   0   8   3      278.07      284.92      6.85 o 
   1   8   3      102.95      113.49      1.65 o 
   2   8   3       53.94       61.13      1.20 o 
   3   8   3       20.62       17.72      0.69 o 
   4   8   3       24.94       29.91      0.87 o 
   5   8   3        0.43       -0.16      0.94 o 
   6   8   3        1.60        5.05      1.39 o 
   7   8   3        9.84        7.06      1.43 o 
   8   8   3       12.96       11.50      2.48 o 
   9   8   3        2.62       -3.40      2.62 o 
  -8   9   3       10.63        9.44      4.60 o 
  -7   9   3        5.24        7.38      1.85 o 
  -6   9   3       15.09       13.42      0.92 o 
  -5   9   3      558.49      538.58     11.67 o 
  -4   9   3        4.92        5.08      0.74 o 
  -3   9   3       82.02       88.02      2.35 o 
  -2   9   3        4.98        7.52      1.51 o 
  -1   9   3       24.23       20.74      0.55 o 
   0   9   3      254.99      273.37      6.60 o 
   1   9   3       57.46       61.50      2.07 o 
   2   9   3        4.17        2.53      0.98 o 
   3   9   3      443.63      432.00     12.33 o 
   4   9   3      438.25      411.47      6.41 o 
   5   9   3        1.60        6.24      2.39 o 
   6   9   3      220.80      233.38      5.63 o 
   7   9   3        5.96        6.60      1.41 o 
   8   9   3      132.50      131.96      5.94 o 
  -9  10   3       24.94       13.94      2.30 o 
  -8  10   3        0.72       13.62      2.60 o 
  -7  10   3      282.42      277.78      8.51 o 
  -6  10   3        7.86        8.16      1.52 o 
  -5  10   3      113.30       92.74      2.52 o 
  -4  10   3       25.13       32.12      2.94 o 
  -3  10   3      264.44      250.40      5.31 o 
  -2  10   3        1.82        2.21      0.51 o 
  -1  10   3        2.67        5.47      1.14 o 
   0  10   3       79.26       76.90      6.08 o 
   1  10   3       10.10        8.76      0.61 o 
   2  10   3       92.72       96.16      2.61 o 
   3  10   3      353.68      343.65     12.20 o 
   4  10   3      380.36      349.92     13.86 o 
   5  10   3       45.01       42.62      2.58 o 
   6  10   3       88.03       89.75      3.94 o 
   7  10   3       34.14       39.63      1.95 o 
   8  10   3       40.40       38.37      3.24 o 
  -8  11   3        0.19        0.16      2.25 o 
  -7  11   3        0.10       -0.17      1.21 o 
  -6  11   3       86.14       72.51      4.78 o 
  -5  11   3       25.22       19.58      1.85 o 
  -4  11   3      103.68       97.26      3.56 o 
  -3  11   3       97.44       96.96      2.35 o 
  -2  11   3       43.86       42.45      1.61 o 
  -1  11   3        8.13        8.23      0.87 o 
   0  11   3      669.17      687.44     26.82 o 
   1  11   3      218.83      212.61     14.32 o 
   2  11   3      367.51      393.60     18.14 o 
   3  11   3      233.44      248.50     10.24 o 
   4  11   3        0.21       -1.37      0.91 o 
   5  11   3      228.91      216.20      4.45 o 
   6  11   3        2.37        5.18      1.02 o 
   7  11   3       14.67       18.92      2.71 o 
   8  11   3        3.71        2.30      2.69 o 
  -7  12   3        2.61        1.63      2.09 o 
  -6  12   3       18.22       15.57      0.97 o 
  -5  12   3        1.23       -0.13      1.52 o 
  -4  12   3       14.91       16.58      2.18 o 
  -3  12   3        7.53        5.31      0.62 o 
  -2  12   3        8.48        8.79      1.00 o 
  -1  12   3       21.20       19.06      1.36 o 
   0  12   3     1242.11     1237.70     70.30 o 
   1  12   3       17.44       19.48      1.29 o 
   2  12   3       32.74       27.59      2.42 o 
   3  12   3        7.79       12.21      1.27 o 
   4  12   3        0.46        0.39      1.27 o 
   5  12   3       57.18       66.35      7.03 o 
   6  12   3        5.67        4.18      2.22 o 
   7  12   3        8.94        2.89      2.28 o 
  -7  13   3        0.01       -1.32      2.07 o 
  -6  13   3        1.58        1.09      0.91 o 
  -5  13   3       40.77       33.81      2.72 o 
  -4  13   3        3.38        2.40      0.59 o 
  -3  13   3       14.66       16.21      0.74 o 
  -2  13   3      246.66      229.14     12.92 o 
  -1  13   3       75.70       55.73      1.34 o 
   0  13   3      170.27      162.69      6.36 o 
   1  13   3       80.94       75.02      9.64 o 
   2  13   3        3.81        5.95      2.52 o 
   3  13   3       17.83       19.35      1.10 o 
   4  13   3       12.38        8.44      1.28 o 
   5  13   3      114.37      108.86      8.37 o 
   6  13   3       26.37       18.95      2.71 o 
   7  13   3       38.54       41.62      3.37 o 
  -7  14   3       16.95       20.66      2.61 o 
  -6  14   3        5.36        1.66      0.85 o 
  -5  14   3       12.79        9.75      0.88 o 
  -4  14   3       78.42       72.52      5.61 o 
  -3  14   3       10.64       10.09      2.04 o 
  -2  14   3       89.45       79.88      3.56 o 
  -1  14   3       98.93       89.70      4.11 o 
   0  14   3      146.96      144.87     12.74 o 
   1  14   3        5.90        5.64      1.63 o 
   2  14   3       98.91      106.35      6.73 o 
   3  14   3       12.69       10.00      1.28 o 
   4  14   3        0.39       -2.05      1.37 o 
   5  14   3        6.25        6.80      1.56 o 
   6  14   3       20.32       28.24      2.86 o 
  -5  15   3        0.00       -0.85      1.49 o 
  -4  15   3        1.25        1.65      1.74 o 
  -3  15   3       16.00       14.06      0.86 o 
  -2  15   3        3.75        8.22      2.20 o 
  -1  15   3      128.03      110.13     15.18 o 
   0  15   3       45.31       51.58      5.76 o 
   1  15   3      202.66      206.26     18.04 o 
   2  15   3      112.60      115.94      8.18 o 
   3  15   3        0.17        1.03      0.87 o 
   4  15   3        9.60       10.01      1.29 o 
   5  15   3       10.68       10.03      2.56 o 
   6  15   3        3.22       -1.98      1.57 o 
  -6  16   3       22.28       36.03      2.60 o 
  -5  16   3       50.15       60.14      2.99 o 
  -4  16   3       41.24       44.73      2.30 o 
  -3  16   3       44.44       55.68      2.18 o 
  -2  16   3        0.23        7.15      2.28 o 
  -1  16   3        5.99        0.81      2.26 o 
   0  16   3        9.97       10.61      3.05 o 
   1  16   3       61.63       64.31      3.76 o 
   2  16   3        5.21        2.37      2.83 o 
   3  16   3       22.79       24.19      3.32 o 
   4  16   3       68.13       70.65      6.90 o 
   5  16   3        0.11        0.46      1.76 o 
  -5  17   3        0.06        1.11      1.39 o 
  -4  17   3        5.18        2.56      1.20 o 
  -3  17   3       37.73       44.79      3.46 o 
  -2  17   3        6.65        3.64      1.70 o 
  -1  17   3        0.09        1.41      2.35 o 
   0  17   3        0.38       -1.84      2.74 o 
   1  17   3       60.79       59.51      5.04 o 
   2  17   3        3.81        7.49      4.21 o 
   3  17   3        0.18        0.49      4.29 o 
   4  17   3       28.36       26.90      1.76 o 
  -4  18   3       29.48       20.09      3.02 o 
  -3  18   3       52.34       61.52      3.77 o 
  -2  18   3      104.04      108.88      5.24 o 
  -1  18   3        2.64        4.77      2.50 o 
   0  18   3        0.00        1.46      3.07 o 
   1  18   3        0.02        4.94      2.68 o 
   2  18   3        0.36       17.26      2.95 o 
   3  18   3       20.84       17.54      2.21 o 
  -2  19   3        0.00        1.18      2.43 o 
  -1  19   3        3.01       -3.83      2.64 o 
   0  19   3       10.33        7.58      2.07 o 
   1  19   3        1.38        3.58      2.33 o 
 -10   0   4        7.23        8.58      2.17 o 
  -9   0   4       42.28       67.66      4.12 o 
  -8   0   4        7.31        7.99      2.55 o 
  -7   0   4      613.46      573.18     28.94 o 
  -6   0   4       96.10       96.68      2.86 o 
  -5   0   4      843.26      869.05     16.35 o 
  -4   0   4      169.35      167.84      3.82 o 
  -2   0   4      481.35      497.15     11.19 o 
  -1   0   4      290.78      295.49      5.78 o 
   0   0   4     4417.35     4200.09     74.75 o 
   1   0   4        8.44        3.77      0.75 o 
   2   0   4     2105.66     2216.84     39.92 o 
   3   0   4     1491.66     1449.78     26.41 o 
   4   0   4     2861.57     2782.67     50.12 o 
   5   0   4      606.33      606.56     11.91 o 
   6   0   4       32.13       40.32      1.92 o 
   7   0   4      133.96      150.12      5.15 o 
   8   0   4      253.87      220.72      5.54 o 
   9   0   4       12.94       16.96      2.93 o 
 -10   1   4        0.33       18.52      3.05 o 
  -9   1   4       14.16       11.41      2.11 o 
  -8   1   4       14.46       13.80      3.56 o 
  -7   1   4      142.22      140.11      5.62 o 
  -5   1   4       18.13       22.26      0.97 o 
  -4   1   4      748.94      739.23      9.83 o 
  -3   1   4      188.32      208.68      3.14 o 
  -2   1   4      106.02      108.44      1.85 o 
  -1   1   4       73.16       78.17      1.43 o 
   0   1   4      796.79      798.78     10.43 o 
   1   1   4      177.47      202.77      2.99 o 
   2   1   4      395.85      463.08     10.83 o 
   3   1   4       59.57       49.18      1.29 o 
   4   1   4      122.30      159.55      2.80 o 
   5   1   4      170.54      177.23      3.05 o 
   6   1   4        1.17       -0.01      1.10 o 
   7   1   4       10.20       14.83      5.39 o 
   8   1   4        2.64        5.13      2.24 o 
   9   1   4        1.98        2.33      1.76 o 
 -10   2   4       48.44       52.10     12.30 o 
  -9   2   4        5.77        3.93      1.75 o 
  -8   2   4      121.93      126.70      3.76 o 
  -7   2   4       28.22       23.67      2.44 o 
  -6   2   4       12.70       12.85      1.72 o 
  -5   2   4       16.13       20.90      2.13 o 
  -4   2   4      285.07      302.40      8.07 o 
  -3   2   4      912.08     1024.70     15.38 o 
  -2   2   4     4440.53     4491.87     65.34 o 
  -1   2   4      917.90      988.00     17.64 o 
   0   2   4     1497.62     1577.09     22.15 o 
   1   2   4       43.15       43.00      1.35 o 
   2   2   4      922.81     1062.66     12.27 o 
   3   2   4      550.01      551.87      6.61 o 
   4   2   4       81.79       78.80      1.40 o 
   5   2   4      151.61      165.76      3.53 o 
   6   2   4        0.46       -0.23      0.88 o 
   7   2   4       10.07       15.98      1.70 o 
   8   2   4       48.34       41.23      1.85 o 
 -10   3   4       13.64       20.41      4.39 o 
  -9   3   4       27.65       26.05      7.33 o 
  -8   3   4      147.25      157.70     10.53 o 
  -7   3   4      171.07      167.03      4.03 o 
  -6   3   4      175.97      172.02      2.95 o 
  -5   3   4       79.21       79.98      2.43 o 
  -4   3   4       64.63       70.30      1.47 o 
  -3   3   4        7.34        2.54      0.79 o 
  -2   3   4      188.37      177.07      4.63 o 
  -1   3   4      156.04      176.68      2.79 o 
   0   3   4      594.77      626.41      7.34 o 
   1   3   4       67.21       93.73      1.39 o 
   2   3   4      930.04      990.63     15.36 o 
   3   3   4      204.10      184.34      2.50 o 
   4   3   4       33.73       46.03      1.01 o 
   5   3   4      123.61      138.58      3.03 o 
   6   3   4        1.77       -1.42      0.95 o 
   7   3   4       38.07       36.11      1.41 o 
   8   3   4        0.56        4.53      3.04 o 
   9   3   4        3.02        3.43      2.46 o 
 -10   4   4       34.53       36.37      5.29 o 
  -9   4   4       38.03       40.42      2.80 o 
  -8   4   4        6.70        2.87      1.37 o 
  -7   4   4      102.73      112.56      3.85 o 
  -6   4   4      255.39      255.82      6.35 o 
  -5   4   4      111.16      112.04      2.12 o 
  -4   4   4      533.74      525.52      7.18 o 
  -3   4   4      266.84      274.63      6.67 o 
  -2   4   4       68.89       81.62      2.25 o 
  -1   4   4      214.18      221.17      5.83 o 
   0   4   4      365.78      406.72      4.90 o 
   1   4   4       71.05       64.40      1.42 o 
   2   4   4      329.04      352.45      4.34 o 
   3   4   4       43.82       48.99      2.54 o 
   4   4   4        0.01        1.30      1.75 o 
   5   4   4        4.98        9.59      1.99 o 
   6   4   4        0.64        0.60      0.85 o 
   7   4   4        1.74        2.06      1.40 o 
   8   4   4        0.00        2.64      1.21 o 
   9   4   4        1.72        2.85      2.99 o 
 -10   5   4        4.06        5.05      2.56 o 
  -9   5   4       52.60       51.94      2.59 o 
  -8   5   4       29.76       29.90      3.43 o 
  -7   5   4      147.22      141.71      4.36 o 
  -6   5   4      401.28      396.58      6.67 o 
  -5   5   4       56.89       48.28      1.97 o 
  -4   5   4        4.51       -0.28      2.44 o 
  -3   5   4       72.73       78.34      2.34 o 
  -1   5   4     1318.06     1419.99     32.31 o 
   0   5   4        0.73        1.07      0.85 o 
   1   5   4     2170.31     2293.19     32.51 o 
   2   5   4       34.45       22.23      1.35 o 
   3   5   4      477.53      508.77      6.93 o 
   4   5   4        8.75       15.64      1.09 o 
   5   5   4        0.01        2.50      1.63 o 
   6   5   4       17.30       13.24      2.31 o 
   7   5   4       11.35       13.97      2.02 o 
   8   5   4       11.23        6.28      3.40 o 
   9   5   4        0.39       -1.35      1.38 o 
 -10   6   4        0.01        2.80      2.67 o 
  -9   6   4        0.30       -0.42      3.27 o 
  -8   6   4        0.92        3.12      2.38 o 
  -7   6   4        1.32        2.96      1.15 o 
  -6   6   4       47.44       45.42      3.33 o 
  -5   6   4      191.24      184.94      3.70 o 
  -4   6   4        0.77        1.45      1.45 o 
  -3   6   4       68.47       70.79      1.40 o 
  -1   6   4       16.05       24.85      1.19 o 
   0   6   4      446.84      493.41      6.35 o 
   1   6   4      291.92      294.59      4.76 o 
   2   6   4        8.71       10.23      0.89 o 
   3   6   4       21.18       26.37      0.79 o 
   4   6   4        0.63        0.04      0.80 o 
   5   6   4      233.21      234.27      3.26 o 
   6   6   4        6.70        7.55      1.61 o 
   7   6   4      156.53      180.10      3.54 o 
   8   6   4       22.48       32.16      2.14 o 
   9   6   4        0.00        2.37      2.72 o 
  -9   7   4        9.25        3.76      2.06 o 
  -8   7   4        0.80        1.16      1.41 o 
  -7   7   4      340.93      328.73     16.92 o 
  -6   7   4      365.68      345.77      5.11 o 
  -5   7   4       41.39       46.30      1.92 o 
  -4   7   4      329.15      321.12      7.00 o 
  -3   7   4       95.18       95.05      4.49 o 
  -2   7   4       33.45       33.74      0.79 o 
  -1   7   4      244.82      258.61      3.29 o 
   1   7   4        1.61        3.20      0.52 o 
   2   7   4      274.55      297.53      6.04 o 
   3   7   4        7.48        7.31      0.98 o 
   4   7   4       12.55       10.63      0.67 o 
   5   7   4       42.08       49.79      2.10 o 
   6   7   4        1.31        2.38      1.49 o 
   7   7   4      147.54      165.11      2.97 o 
   8   7   4       57.16       61.96      6.97 o 
   9   7   4       11.01        6.97      2.99 o 
  -9   8   4       55.67       53.07      2.44 o 
  -8   8   4       35.35       30.85      1.93 o 
  -7   8   4        2.01        1.12      2.48 o 
  -6   8   4      227.83      211.78      4.03 o 
  -5   8   4      870.62      838.60     11.21 o 
  -4   8   4       91.40       87.13      6.05 o 
  -3   8   4        1.39        0.71      0.66 o 
  -2   8   4      182.65      185.79      3.59 o 
  -1   8   4        8.84        9.35      1.12 o 
   0   8   4       59.19       45.66      0.96 o 
   1   8   4       67.43       60.95      2.12 o 
   2   8   4      122.99      132.43      4.52 o 
   3   8   4        8.61        9.26      1.24 o 
   4   8   4      116.39      119.58      4.01 o 
   5   8   4      248.88      250.46      3.45 o 
   6   8   4       41.41       42.20      2.90 o 
   7   8   4       38.66       37.20      3.07 o 
   8   8   4       17.16       23.08      3.14 o 
  -9   9   4        0.03        2.50      2.24 o 
  -8   9   4        9.01        6.97      2.04 o 
  -7   9   4        0.26        2.72      1.36 o 
  -6   9   4       27.25       24.67      1.32 o 
  -5   9   4      200.44      216.61      7.38 o 
  -4   9   4      322.63      334.40     14.17 o 
  -3   9   4      126.35      114.25      4.11 o 
  -2   9   4      174.23      176.09      3.14 o 
  -1   9   4        4.32        7.58      0.93 o 
   0   9   4      357.73      375.35     21.58 o 
   1   9   4       30.28       28.13      1.13 o 
   2   9   4      183.99      183.95      8.15 o 
   3   9   4       94.43       85.34      2.32 o 
   4   9   4       61.63       62.57      1.65 o 
   5   9   4       33.78       40.23      1.53 o 
   6   9   4        5.28        5.54      0.93 o 
   7   9   4        0.73        0.19      2.68 o 
   8   9   4        0.55       -4.03      2.85 o 
  -9  10   4       14.67       18.30      2.97 o 
  -8  10   4       32.66       20.47      1.95 o 
  -7  10   4       83.78       71.96      3.95 o 
  -6  10   4      243.67      207.95      6.52 o 
  -5  10   4        4.82        6.04      1.17 o 
  -4  10   4      417.11      410.12      8.32 o 
  -3  10   4        0.80       -0.84      0.74 o 
  -2  10   4      194.32      171.34      2.37 o 
  -1  10   4       73.10       77.21      2.06 o 
   0  10   4      153.78      159.18      8.75 o 
   1  10   4       45.84       53.09      3.62 o 
   2  10   4       11.77       12.88      2.23 o 
   3  10   4       60.25       57.44      2.37 o 
   4  10   4        1.16       -0.98      0.65 o 
   5  10   4       20.75       25.01      1.67 o 
   6  10   4       17.30       18.69      2.03 o 
   7  10   4        1.76        6.39      2.76 o 
   8  10   4       89.55      102.62      5.45 o 
  -8  11   4       57.13       45.88      3.53 o 
  -7  11   4        0.69        2.80      1.25 o 
  -6  11   4      112.37       95.38      2.57 o 
  -5  11   4       14.06       14.78      0.86 o 
  -4  11   4       74.57       68.92      2.17 o 
  -3  11   4       11.94       11.02      1.08 o 
  -2  11   4        2.05        3.49      1.10 o 
  -1  11   4       11.42       10.36      1.39 o 
   0  11   4       54.44       47.70      2.49 o 
   1  11   4       94.74      110.48      4.39 o 
   2  11   4        4.68        3.79      0.90 o 
   3  11   4        0.11        0.15      0.51 o 
   4  11   4        2.40        3.59      0.95 o 
   5  11   4      132.30      124.18      6.71 o 
   6  11   4        1.70        4.28      2.42 o 
   7  11   4       82.58       99.70      5.11 o 
  -8  12   4        0.08        3.15      2.56 o 
  -7  12   4       24.28       24.95      2.58 o 
  -6  12   4        8.22        9.21      1.41 o 
  -5  12   4       95.11       83.67      4.21 o 
  -4  12   4       33.88       28.19      0.87 o 
  -3  12   4        6.07        3.70      0.80 o 
  -2  12   4      281.00      255.84      6.02 o 
  -1  12   4      353.90      320.65      7.88 o 
   0  12   4       49.57       46.20      2.56 o 
   1  12   4       44.86       44.77      2.20 o 
   2  12   4      509.45      553.89     29.49 o 
   3  12   4       11.89       15.30      1.19 o 
   4  12   4      203.26      173.80     15.28 o 
   5  12   4       21.36       13.76      2.93 o 
   6  12   4        2.59       -3.67      2.45 o 
  -7  13   4       19.89       26.40      2.76 o 
  -6  13   4        0.66       -0.36      1.82 o 
  -5  13   4        5.39        3.46      1.50 o 
  -4  13   4        8.35        8.02      1.10 o 
  -3  13   4       47.02       47.07      1.32 o 
  -2  13   4       83.99       75.00      3.08 o 
  -1  13   4      227.22      223.54      3.64 o 
   0  13   4      251.63      254.35     11.07 o 
   1  13   4      748.68      835.07     42.28 o 
   2  13   4        1.07        0.53      1.03 o 
   3  13   4      207.32      209.67     12.77 o 
   4  13   4        9.11       10.67      1.55 o 
   5  13   4       23.88       26.64      1.92 o 
   6  13   4        7.28        4.65      2.43 o 
  -7  14   4        3.10       13.12      2.42 o 
  -6  14   4       87.58       94.88      4.22 o 
  -5  14   4       21.68       17.58      1.18 o 
  -4  14   4       41.41       36.92      3.45 o 
  -3  14   4      162.29      154.32      7.77 o 
  -2  14   4      236.09      199.58     17.05 o 
  -1  14   4        8.59       10.37      1.25 o 
   0  14   4       27.29       22.52      1.96 o 
   1  14   4       28.24       24.20      2.31 o 
   2  14   4      262.07      264.91     22.79 o 
   3  14   4        1.42        3.56      1.63 o 
   4  14   4       46.46       40.93      2.03 o 
   5  14   4       18.16       25.06      1.91 o 
   6  14   4        4.29       10.19      1.77 o 
  -6  15   4        2.63        2.55      1.77 o 
  -5  15   4        2.07        0.60      1.57 o 
  -4  15   4       15.21       11.86      5.17 o 
  -3  15   4       22.32       25.82      1.97 o 
  -2  15   4       32.97       31.33      1.83 o 
  -1  15   4        8.99        7.49      0.67 o 
   0  15   4        3.56        5.17      1.94 o 
   1  15   4        3.48        3.87      0.83 o 
   2  15   4        1.53       -0.24      0.96 o 
   3  15   4        6.31        8.09      3.14 o 
   4  15   4       25.75       29.45      1.93 o 
   5  15   4       24.66       27.73      1.97 o 
  -5  16   4        0.28       -2.33      1.55 o 
  -4  16   4        0.01       -1.88      1.25 o 
  -3  16   4       12.03       21.98      1.40 o 
  -2  16   4       24.00       16.52      1.52 o 
  -1  16   4        0.64       -0.73      0.96 o 
   0  16   4      118.50      105.68      8.92 o 
   1  16   4       41.83       38.26      2.79 o 
   2  16   4        2.87        9.41      1.07 o 
   3  16   4        0.00       -0.90      1.53 o 
   4  16   4       21.24       22.34      3.28 o 
   5  16   4        1.48       -2.45      1.63 o 
  -4  17   4        8.37        8.04      1.38 o 
  -3  17   4       20.20       20.19      2.89 o 
  -2  17   4        0.05        2.29      2.28 o 
  -1  17   4        8.40       14.37      2.12 o 
   0  17   4       29.33       31.11      3.62 o 
   1  17   4        3.76        2.00      2.38 o 
   2  17   4        0.95        7.59      1.85 o 
   3  17   4        0.07       -3.98      2.66 o 
   4  17   4       20.21       25.13      4.90 o 
  -3  18   4        2.50        6.27      2.63 o 
  -2  18   4       28.50       28.77      3.20 o 
  -1  18   4        0.97        4.63      2.19 o 
   0  18   4        1.97        4.19      4.13 o 
   1  18   4       10.58       12.59      4.05 o 
   2  18   4        4.48        2.24      2.16 o 
 -10   1   5        0.46        1.32      1.84 o 
  -9   1   5        6.35       20.76      2.90 o 
  -8   1   5        0.80        5.29      5.74 o 
  -7   1   5        0.25       -0.36      1.15 o 
  -6   1   5       18.91       22.23      1.95 o 
  -5   1   5       60.06       70.61      1.77 o 
  -4   1   5       25.45       20.86      0.89 o 
  -3   1   5      283.09      246.89      3.69 o 
  -2   1   5     1575.92     1755.78     22.51 o 
  -1   1   5      108.07       85.95      6.09 o 
   0   1   5      407.06      442.27      6.06 o 
   1   1   5      358.10      351.70      4.94 o 
   2   1   5        1.30        3.62      1.36 o 
   3   1   5      238.15      222.97      3.50 o 
   4   1   5      655.10      645.69      8.85 o 
   5   1   5       64.29       41.12      1.91 o 
   6   1   5       68.21       60.82      1.75 o 
   7   1   5       58.64       53.98      5.18 o 
   8   1   5       31.24       26.21      1.50 o 
   9   1   5        4.08        5.29      3.70 o 
 -10   2   5        9.58        9.06      4.91 o 
  -9   2   5       16.41       13.76      1.80 o 
  -8   2   5       53.21       54.96      8.19 o 
  -7   2   5        0.01        2.06      1.80 o 
  -6   2   5      296.73      299.04      4.61 o 
  -5   2   5      183.92      173.57      2.92 o 
  -4   2   5        0.10       -0.27      1.12 o 
  -3   2   5       56.74       45.35      1.44 o 
  -2   2   5     1792.56     1757.35     22.52 o 
  -1   2   5        3.27        1.80      0.69 o 
   0   2   5      357.40      386.06     13.21 o 
   1   2   5       41.51       43.99      1.61 o 
   2   2   5       96.34       77.46      1.56 o 
   3   2   5       82.29       91.33      1.86 o 
   4   2   5      122.76      125.78      4.02 o 
   5   2   5       21.52       26.87      2.61 o 
   6   2   5      228.85      230.55      5.36 o 
   7   2   5       12.97       23.80      5.10 o 
   8   2   5        1.73        2.73      1.57 o 
 -10   3   5        4.60        0.62      3.51 o 
  -9   3   5       17.50       20.23      3.25 o 
  -8   3   5        1.02        1.32      1.29 o 
  -7   3   5      330.21      328.61     11.94 o 
  -6   3   5      231.36      220.22      4.71 o 
  -5   3   5      391.14      384.91      5.97 o 
  -4   3   5       76.15       84.74      2.65 o 
  -3   3   5      483.96      490.17      6.74 o 
  -2   3   5      288.72      296.47      4.28 o 
   0   3   5      256.27      306.08      3.83 o 
   1   3   5      214.06      229.14      2.98 o 
   2   3   5       23.25       17.12      1.11 o 
   3   3   5       35.90       32.83      1.11 o 
   4   3   5      126.22      142.48      2.54 o 
   5   3   5        1.22        4.55      0.74 o 
   6   3   5       33.41       37.51      1.59 o 
   7   3   5       20.40       19.82      1.08 o 
   8   3   5        8.16       11.20      2.45 o 
   9   3   5        0.39        0.37      1.98 o 
 -10   4   5        2.09        0.33      4.43 o 
  -9   4   5      127.50      128.25      4.35 o 
  -8   4   5       19.99       20.33      3.14 o 
  -7   4   5       71.96       71.70      1.86 o 
  -6   4   5       23.07       29.84      1.26 o 
  -5   4   5       26.17       29.70      2.21 o 
  -4   4   5      155.17      138.84      2.39 o 
  -3   4   5      197.53      201.95      3.39 o 
  -2   4   5       15.40       15.43      0.79 o 
  -1   4   5       11.20       15.26      1.44 o 
   0   4   5       25.36       23.76      0.85 o 
   1   4   5      780.28      798.64      9.35 o 
   2   4   5        2.31        5.54      0.89 o 
   3   4   5        0.41        5.05      2.99 o 
   4   4   5        6.50       12.22      1.32 o 
   5   4   5      550.79      532.75      6.63 o 
   6   4   5       87.40       78.31      2.48 o 
   7   4   5       55.01       58.25      2.78 o 
   8   4   5        3.05        8.17      4.10 o 
   9   4   5        1.05        6.35      8.75 o 
  -9   5   5       12.50       25.10      2.39 o 
  -8   5   5       62.20       59.38      5.25 o 
  -7   5   5       29.34       26.59      2.34 o 
  -6   5   5       17.29       19.69      2.71 o 
  -5   5   5        2.55       -0.47      1.57 o 
  -4   5   5      113.74      116.41      2.14 o 
  -3   5   5       12.80       16.81      1.62 o 
  -2   5   5       36.88       26.52      0.90 o 
  -1   5   5       25.25       28.25      1.47 o 
   0   5   5      846.37      888.92     10.38 o 
   2   5   5       25.81       25.17      2.20 o 
   3   5   5      228.69      236.30      3.75 o 
   4   5   5      124.85      130.45      2.06 o 
   5   5   5        5.16       11.68      5.29 o 
   6   5   5        3.72        6.59      1.38 o 
   7   5   5        1.34        3.39      3.51 o 
   8   5   5        2.23       -2.47      1.65 o 
  -9   6   5       53.69       58.09      7.69 o 
  -8   6   5       39.73       43.67      4.43 o 
  -7   6   5        8.80        8.84      3.67 o 
  -6   6   5        5.51        8.59      1.52 o 
  -5   6   5        5.47        6.30      1.02 o 
  -4   6   5      105.62      103.46      1.97 o 
  -3   6   5      116.01      108.27      1.97 o 
  -2   6   5      193.87      197.04      7.49 o 
  -1   6   5        2.62        3.39      1.03 o 
   0   6   5       67.94       73.04      1.29 o 
   1   6   5        0.43        1.83      1.53 o 
   2   6   5        4.49        8.84      1.47 o 
   3   6   5       10.05       12.84      0.88 o 
   4   6   5      180.53      191.20      2.76 o 
   5   6   5        2.75        0.07      0.93 o 
   6   6   5       22.40       19.06      1.12 o 
   7   6   5       25.06       19.71      2.28 o 
   8   6   5        5.44       -0.27      2.14 o 
  -9   7   5        1.73        5.36      1.67 o 
  -8   7   5        1.97        3.75      3.18 o 
  -7   7   5       79.27       82.68      2.37 o 
  -6   7   5        5.19        3.54      2.38 o 
  -5   7   5      176.63      181.43      3.03 o 
  -4   7   5      368.32      352.56      5.09 o 
  -3   7   5      178.66      179.38      7.10 o 
  -2   7   5        0.11        0.63      0.63 o 
  -1   7   5       21.52       22.96      1.34 o 
   0   7   5       36.57       41.79      0.95 o 
   1   7   5      120.08      131.28      1.92 o 
   2   7   5       90.50       98.33      2.95 o 
   3   7   5       37.91       32.83      0.92 o 
   4   7   5       10.24       11.40      0.86 o 
   5   7   5       67.76       65.65      1.82 o 
   6   7   5      135.79      121.08      3.66 o 
   7   7   5       35.36       41.45      3.27 o 
  -9   8   5       10.00       12.80      1.63 o 
  -8   8   5       58.43       59.24      2.28 o 
  -7   8   5       15.69        8.45      2.35 o 
  -6   8   5        0.40        0.76      1.27 o 
  -5   8   5      159.28      155.61      3.38 o 
  -4   8   5       24.66       32.12      2.45 o 
  -3   8   5      425.11      437.31      8.20 o 
  -2   8   5      100.99       80.98      3.75 o 
  -1   8   5       93.50      108.08      1.90 o 
   0   8   5       11.25       16.21      0.70 o 
   1   8   5      195.16      204.70      6.98 o 
   2   8   5       17.13       21.79      0.67 o 
   3   8   5        0.25        0.39      0.75 o 
   4   8   5       23.60       25.28      1.50 o 
   5   8   5       17.81       20.40      2.04 o 
   6   8   5       54.52       54.45      3.39 o 
   7   8   5       35.33       37.75      7.57 o 
   8   8   5       12.90       25.37      3.39 o 
  -9   9   5       14.42       10.41      2.59 o 
  -8   9   5       62.30       49.65      6.12 o 
  -7   9   5       17.36       12.47      1.19 o 
  -6   9   5      114.59      112.23      2.98 o 
  -5   9   5       16.55       17.44      1.92 o 
  -4   9   5        9.52        3.10      1.34 o 
  -3   9   5      923.74      902.91     25.37 o 
  -2   9   5      136.12      132.29      3.11 o 
  -1   9   5      327.95      341.75      4.94 o 
   0   9   5       39.11       40.76      1.08 o 
   1   9   5       23.71       22.64      1.79 o 
   2   9   5       46.33       44.18      3.06 o 
   3   9   5       10.69       11.30      0.63 o 
   4   9   5       65.13       64.85      2.08 o 
   5   9   5       35.02       42.28      2.78 o 
   6   9   5      136.52      124.76      3.65 o 
   8   9   5       38.13       36.89      3.74 o 
  -8  10   5      114.73      108.96      4.91 o 
  -7  10   5       75.16       71.95      2.97 o 
  -6  10   5      241.88      221.57      5.95 o 
  -5  10   5       86.48       82.21      2.73 o 
  -4  10   5        0.19       -0.72      0.75 o 
  -3  10   5      554.07      490.03     13.14 o 
  -2  10   5      889.67      887.83     10.93 o 
  -1  10   5      118.47      114.95      1.79 o 
   0  10   5       40.95       33.09      1.93 o 
   1  10   5      133.92      129.39      6.82 o 
   2  10   5       11.84       11.82      1.72 o 
   3  10   5        0.03       -0.20      1.54 o 
   4  10   5       32.09       28.53      2.49 o 
   5  10   5        0.30        0.75      0.83 o 
   6  10   5        6.96        3.98      1.98 o 
   7  10   5        0.31        0.09      2.82 o 
  -8  11   5        0.31       -2.65      2.31 o 
  -7  11   5        0.06        2.54      2.09 o 
  -6  11   5        7.91        0.92      1.27 o 
  -5  11   5        9.10       11.26      1.97 o 
  -4  11   5       20.77       24.28      1.11 o 
  -3  11   5       37.49       32.19      1.05 o 
  -2  11   5      273.11      254.78      3.55 o 
  -1  11   5      207.04      206.75      3.14 o 
   0  11   5      108.75      104.90      2.03 o 
   1  11   5        8.10        9.95      0.72 o 
   2  11   5      320.95      326.92     18.36 o 
   3  11   5       48.70       41.73      3.71 o 
   4  11   5        6.50        7.24      0.65 o 
   5  11   5       18.16       26.89      1.82 o 
   6  11   5        0.03       -1.66      1.43 o 
   7  11   5       39.66       35.19      2.03 o 
  -7  12   5        1.57        2.19      2.10 o 
  -6  12   5        3.18        3.12      1.72 o 
  -5  12   5       20.67       21.94      1.81 o 
  -4  12   5       25.98       28.57      1.55 o 
  -3  12   5       14.89       14.04      0.92 o 
  -2  12   5        3.55        0.81      0.52 o 
  -1  12   5        1.95        3.55      1.05 o 
   0  12   5       31.95       25.89      2.22 o 
   1  12   5      560.49      561.82     29.26 o 
   2  12   5        5.91        8.68      0.99 o 
   3  12   5       17.13       13.46      2.78 o 
   4  12   5       39.64       41.63      1.94 o 
   5  12   5        0.18       -0.75      1.80 o 
   6  12   5        7.67        7.44      1.98 o 
  -7  13   5        4.41       13.74      2.56 o 
  -6  13   5        0.25       -2.95      1.97 o 
  -5  13   5        0.17        2.78      1.13 o 
  -4  13   5       11.37       11.72      1.24 o 
  -3  13   5       33.22       33.07      1.73 o 
  -2  13   5        0.06        1.25      1.10 o 
  -1  13   5       41.59       43.42      1.10 o 
   0  13   5       55.26       53.35      5.03 o 
   1  13   5       27.93       26.65      3.41 o 
   2  13   5       73.03       72.11      5.75 o 
   3  13   5        0.71        1.65      1.39 o 
   4  13   5       23.41       20.18      1.86 o 
   5  13   5        2.75       -2.81      1.87 o 
   6  13   5       22.59       19.80      1.89 o 
  -5  14   5       25.13       35.64      2.53 o 
  -4  14   5        0.26       -1.62      1.08 o 
  -3  14   5        4.65        3.43      0.83 o 
  -2  14   5       40.39       39.65      0.98 o 
  -1  14   5       74.63       71.55      2.66 o 
   0  14   5        6.67        4.08      1.40 o 
   1  14   5      144.56      166.21     15.57 o 
   2  14   5       13.43       15.10      3.06 o 
   3  14   5      131.20      136.54     18.68 o 
   4  14   5        0.90        2.69      2.93 o 
   5  14   5        0.60        4.16      7.42 o 
  -6  15   5        3.93        2.77      1.94 o 
  -5  15   5        0.22       -0.68      1.62 o 
  -4  15   5        0.57        2.60      1.05 o 
  -3  15   5        5.43        6.44      4.82 o 
  -2  15   5        2.13        3.34      2.10 o 
  -1  15   5       24.61       22.52      1.09 o 
   0  15   5        7.21       10.51      1.52 o 
   1  15   5       81.61       78.10      7.98 o 
   2  15   5        4.58        8.74      3.09 o 
   3  15   5       22.70       35.41     13.82 o 
   4  15   5       55.57       54.65      4.31 o 
   5  15   5        0.57        5.19      6.86 o 
  -5  16   5       21.02       20.47      2.05 o 
  -4  16   5       22.39       28.87      1.99 o 
  -2  16   5        0.89        1.59      1.63 o 
  -1  16   5       51.81       53.18      8.07 o 
   0  16   5       13.97       15.33      3.92 o 
   1  16   5       15.23       14.53      1.41 o 
   2  16   5       14.36       17.89      1.95 o 
   3  16   5        3.63       -2.83      1.88 o 
   4  16   5        0.01        4.28      1.56 o 
  -3  17   5        0.60        2.18      1.71 o 
  -2  17   5       24.63       26.69      3.05 o 
  -1  17   5        0.05        0.26      0.97 o 
   0  17   5       24.75       22.45      7.94 o 
   1  17   5       13.32       16.45      1.55 o 
   2  17   5        0.38        3.69      1.26 o 
   3  17   5        9.88       12.49      2.69 o 
  -2  18   5       84.20       79.96      4.63 o 
  -1  18   5       45.49       69.78      4.06 o 
   0  18   5       35.07       34.34      4.74 o 
 -10   0   6        0.15       -0.37      2.51 o 
  -9   0   6        4.59        6.25      2.58 o 
  -8   0   6       32.76       31.72      3.00 o 
  -7   0   6       95.06      115.66      4.01 o 
  -6   0   6       49.00       40.37      3.02 o 
  -5   0   6       14.21       12.48      1.49 o 
  -4   0   6      564.27      603.93     11.78 o 
  -3   0   6      361.67      406.11      8.18 o 
  -2   0   6      763.26      837.10     15.72 o 
  -1   0   6      329.86      341.72     12.87 o 
   0   0   6        9.64        7.75      1.56 o 
   1   0   6      112.32      128.32      3.18 o 
   2   0   6      299.46      321.78      6.67 o 
   3   0   6      177.94      154.75      4.07 o 
   4   0   6       20.71       52.12     13.11 o 
   5   0   6      358.11      318.35      6.97 o 
   6   0   6       95.99       79.64      6.67 o 
   7   0   6       22.81       25.32      2.04 o 
   8   0   6       35.10       21.21      3.08 o 
 -10   1   6       23.89       30.79      2.27 o 
  -9   1   6       16.64       20.94      5.22 o 
  -7   1   6        4.32        6.29      1.80 o 
  -6   1   6       41.48       38.73      1.85 o 
  -5   1   6       62.09       68.34      3.11 o 
  -4   1   6       25.63       25.58      1.87 o 
  -3   1   6      203.64      221.36      5.77 o 
  -2   1   6      117.88      114.65      3.52 o 
  -1   1   6      371.50      379.66      5.37 o 
   0   1   6       12.56       17.50      1.12 o 
   1   1   6       10.73       11.07      0.83 o 
   2   1   6        6.38        6.23      1.41 o 
   3   1   6        1.59        1.35      1.51 o 
   4   1   6       50.08       54.30      1.55 o 
   5   1   6       38.80       36.53      1.42 o 
   6   1   6       27.11       27.00      2.57 o 
   7   1   6       42.96       38.42      2.68 o 
   8   1   6        2.98        2.04      1.78 o 
  -9   2   6        3.30        9.33      7.31 o 
  -8   2   6        0.17        0.58      2.33 o 
  -7   2   6       27.16       18.50      1.83 o 
  -6   2   6       10.12        9.42      1.06 o 
  -5   2   6        1.64       -1.25      0.83 o 
  -4   2   6      156.35      158.98      3.65 o 
  -3   2   6       18.17       16.53      1.11 o 
  -2   2   6      312.35      344.34      6.44 o 
  -1   2   6      577.58      587.36      7.98 o 
   0   2   6      414.23      417.86     15.31 o 
   1   2   6        1.82        0.67      0.66 o 
   2   2   6      534.16      538.46      7.42 o 
   3   2   6      635.36      629.56      8.63 o 
   4   2   6       79.28       83.47      2.36 o 
   5   2   6       16.60        9.38      2.51 o 
   6   2   6       58.13       50.82      4.48 o 
   7   2   6        3.41        5.31      3.78 o 
   8   2   6        1.58        0.13      5.98 o 
  -9   3   6        1.73        0.57      1.74 o 
  -8   3   6        8.79        5.38      1.62 o 
  -7   3   6      101.00       88.78      4.28 o 
  -6   3   6      209.68      214.65      5.54 o 
  -5   3   6      558.89      545.44     10.90 o 
  -4   3   6       87.13       81.43      2.42 o 
  -3   3   6      272.08      277.46      4.95 o 
  -2   3   6        9.29       10.04      0.85 o 
  -1   3   6       98.23      104.36      1.96 o 
   0   3   6       36.12       41.92      1.97 o 
   3   3   6       23.49       30.53      1.27 o 
   4   3   6       43.06       45.34      1.41 o 
   5   3   6       75.62       74.95      2.40 o 
   6   3   6       10.42       13.74      1.14 o 
   7   3   6       22.15       20.61      2.56 o 
   8   3   6       14.10       19.30      7.54 o 
  -9   4   6        1.64        1.43      4.09 o 
  -8   4   6       51.53       59.79      4.78 o 
  -7   4   6       55.39       62.11      2.61 o 
  -6   4   6       25.39       23.37      1.92 o 
  -5   4   6      272.57      302.47      4.66 o 
  -4   4   6      590.11      576.29      9.75 o 
  -3   4   6       20.27       23.10      0.99 o 
  -2   4   6      145.24      144.60      2.46 o 
  -1   4   6       87.93       86.06      1.54 o 
   0   4   6       63.94       66.80      1.23 o 
   1   4   6        2.77        3.08      1.29 o 
   2   4   6      189.59      190.69      3.10 o 
   3   4   6       45.11       57.11      1.93 o 
   4   4   6      283.39      283.68      7.22 o 
   5   4   6      105.64       99.15      5.22 o 
   6   4   6       47.71       44.06      2.86 o 
   7   4   6        5.11       -0.36      1.39 o 
   8   4   6        1.19        1.44      4.30 o 
  -9   5   6       16.75       13.98      2.48 o 
  -8   5   6        0.98       -2.51      1.67 o 
  -7   5   6       43.51       30.94      2.02 o 
  -6   5   6        7.27        7.93      1.40 o 
  -5   5   6      525.01      514.58      7.28 o 
  -4   5   6      181.29      169.05      2.87 o 
  -3   5   6      134.46      120.76      3.36 o 
  -2   5   6        8.03        6.22      3.76 o 
  -1   5   6       77.17       75.46      4.77 o 
   0   5   6      118.92      131.30      1.99 o 
   1   5   6       42.18       39.47      0.92 o 
   2   5   6       18.37       15.79      1.19 o 
   3   5   6      381.47      401.35     17.26 o 
   4   5   6        0.31       13.39      2.44 o 
   5   5   6      159.19      188.98      4.35 o 
   6   5   6        0.19        4.26      2.71 o 
   7   5   6        0.04        4.14      1.26 o 
   8   5   6        4.47        7.31      4.04 o 
  -9   6   6        6.86        7.80      1.88 o 
  -8   6   6        9.66       12.35      5.76 o 
  -7   6   6        9.94       14.08      1.66 o 
  -6   6   6       12.90       15.63      1.85 o 
  -5   6   6      114.01      106.94      4.57 o 
  -4   6   6      165.22      164.05      2.85 o 
  -3   6   6      257.68      228.67      3.56 o 
  -2   6   6        1.73        0.00      1.73 o 
  -1   6   6       97.83      102.48      1.75 o 
   0   6   6      202.77      230.42      6.31 o 
   1   6   6       81.11       77.24      1.93 o 
   2   6   6      213.40      210.91      6.15 o 
   3   6   6       68.49       56.23      3.73 o 
   4   6   6      428.20      434.43     10.50 o 
   5   6   6      263.50      231.65      9.51 o 
   6   6   6       70.30       68.18      2.56 o 
   7   6   6       17.30       21.66      7.81 o 
   8   6   6        7.81        9.63      3.11 o 
  -9   7   6       16.53       19.77      2.06 o 
  -8   7   6        2.00        0.62      1.81 o 
  -7   7   6        3.76       -1.76      3.16 o 
  -6   7   6       34.88       28.41      1.19 o 
  -5   7   6      179.02      185.04      6.67 o 
  -4   7   6      369.00      367.57      5.39 o 
  -3   7   6      186.35      182.67      4.41 o 
  -2   7   6     1017.06     1012.26     12.45 o 
  -1   7   6        0.00        0.35      0.72 o 
   0   7   6        2.01        4.31      1.05 o 
   1   7   6       44.97       49.09      1.72 o 
   2   7   6        2.37        0.55      1.29 o 
   3   7   6        5.57        7.36      1.01 o 
   4   7   6        2.68        3.26      1.02 o 
   5   7   6        0.45       -1.47      0.98 o 
   6   7   6        5.96        1.56      3.05 o 
   7   7   6        0.07        2.44      1.46 o 
  -9   8   6        0.91        2.82      2.53 o 
  -8   8   6       69.21       78.57      2.79 o 
  -7   8   6        0.02        0.84      1.12 o 
  -6   8   6        0.32        0.84      1.30 o 
  -5   8   6       95.77       88.08      1.98 o 
  -4   8   6     1406.80     1452.88     33.48 o 
  -3   8   6       47.07       41.06      1.45 o 
  -2   8   6      186.74      181.40      2.63 o 
  -1   8   6        9.03       13.63      1.03 o 
   0   8   6       22.58       22.31      2.09 o 
   1   8   6       92.77       91.40      3.08 o 
   2   8   6        0.67        2.34      0.64 o 
   3   8   6        1.02        4.32      1.61 o 
   4   8   6       74.88       86.91      3.21 o 
   5   8   6       33.55       31.42      1.17 o 
   6   8   6       18.48       18.53      2.04 o 
  -8   9   6        0.01       -0.83      1.33 o 
  -7   9   6       17.53       21.20      2.64 o 
  -6   9   6        5.27        5.02      2.54 o 
  -5   9   6        6.10        5.05      2.23 o 
  -4   9   6       14.66       15.61      1.04 o 
  -3   9   6      345.51      357.51      6.01 o 
  -2   9   6      132.44      133.48      6.69 o 
  -1   9   6       42.07       42.08      2.08 o 
   0   9   6        5.52        2.76      0.98 o 
   1   9   6        4.93        8.25      1.18 o 
   2   9   6       23.27       22.40      1.77 o 
   3   9   6       44.60       41.52      3.31 o 
   4   9   6        2.84        5.27      1.66 o 
   5   9   6        2.35        2.77      1.00 o 
   6   9   6       23.36       34.13      1.76 o 
   7   9   6        1.40       -2.47      2.38 o 
  -8  10   6       23.36       34.99      3.03 o 
  -7  10   6        1.11       -1.06      1.59 o 
  -6  10   6       15.77       17.78      2.00 o 
  -5  10   6        0.64        0.71      0.87 o 
  -4  10   6      125.09      127.68      3.05 o 
  -3  10   6       13.79       12.58      1.70 o 
  -2  10   6       78.99       81.23      1.53 o 
  -1  10   6       37.61       36.98      0.98 o 
   0  10   6       10.12       11.33      0.87 o 
   1  10   6       14.56       14.30      1.18 o 
   2  10   6       27.37       32.89      2.09 o 
   3  10   6       12.10       17.00      1.03 o 
   4  10   6       28.77       27.67      1.05 o 
   5  10   6        2.06        1.14      0.85 o 
   6  10   6        0.54        0.94      1.28 o 
  -8  11   6        0.00        6.27      2.62 o 
  -7  11   6        5.13        3.79      2.25 o 
  -6  11   6       29.84       29.30      2.47 o 
  -5  11   6        8.34        8.11      2.67 o 
  -4  11   6      193.58      182.25      3.31 o 
  -3  11   6       21.62       17.85      1.10 o 
  -2  11   6      160.91      150.67      2.28 o 
  -1  11   6        5.93        6.55      1.65 o 
   0  11   6        0.30        2.43      1.84 o 
   1  11   6       50.04       57.50      2.17 o 
   2  11   6       10.81       10.89      1.58 o 
   3  11   6       33.20       32.82      4.19 o 
   4  11   6       10.61        5.59      0.89 o 
   5  11   6       10.46       16.50      1.50 o 
   6  11   6       13.78       12.15      1.58 o 
  -7  12   6       30.87       41.32      3.19 o 
  -6  12   6       16.04       11.90      2.25 o 
  -5  12   6        0.95        8.93      1.87 o 
  -4  12   6        1.69        0.90      1.29 o 
  -3  12   6       36.22       29.72      2.73 o 
  -2  12   6       18.79       12.64      0.84 o 
  -1  12   6       79.85       74.89      3.34 o 
   0  12   6        1.55        2.41      1.27 o 
   1  12   6       19.12       16.44      0.83 o 
   2  12   6        0.43       -0.79      0.53 o 
   3  12   6      168.52      174.37     10.01 o 
   4  12   6       45.23       54.29     10.48 o 
   5  12   6       12.73       15.50      2.02 o 
   6  12   6        8.66        7.18      2.11 o 
  -6  13   6       12.75       22.20      2.46 o 
  -5  13   6       20.56       19.88      2.21 o 
  -4  13   6        0.20        0.30      1.06 o 
  -3  13   6       19.05       21.99      1.52 o 
  -2  13   6        0.67       -0.03      0.68 o 
  -1  13   6       18.88       20.54      0.75 o 
   0  13   6       24.77       25.58      2.35 o 
   1  13   6        0.08        1.54      0.64 o 
   2  13   6        0.37       -1.40      0.93 o 
   3  13   6      118.42      133.97      7.59 o 
   5  13   6       47.25       50.82      5.00 o 
  -6  14   6       16.20       28.17      2.55 o 
  -5  14   6       58.30       58.43      3.20 o 
  -4  14   6       14.91        9.20      1.58 o 
  -3  14   6       30.31       25.49      2.02 o 
  -2  14   6        4.91        6.32      1.27 o 
  -1  14   6      171.54      162.94      6.70 o 
   0  14   6        2.31        0.44      0.69 o 
   1  14   6       55.26       65.74     14.39 o 
   2  14   6        0.95        2.52      1.93 o 
   3  14   6       37.32       38.99      3.73 o 
   4  14   6       20.20       30.65      2.09 o 
   5  14   6        3.00        5.63      2.61 o 
  -5  15   6       24.82       27.55      2.28 o 
  -4  15   6        0.58        2.19      1.44 o 
  -3  15   6        1.88        4.40      1.25 o 
  -2  15   6       28.94       24.24      1.22 o 
  -1  15   6      130.99      130.34      6.38 o 
   0  15   6       18.66       19.58      1.58 o 
   1  15   6       14.60       18.53      4.00 o 
   2  15   6        1.21        0.30      1.49 o 
   3  15   6        5.11        8.73      3.73 o 
   4  15   6        0.40       -1.35      4.15 o 
  -4  16   6        4.53       13.08      1.68 o 
  -2  16   6        1.97       -1.57      1.05 o 
  -1  16   6        1.40        0.94      1.72 o 
   0  16   6        0.10        2.13      1.45 o 
   1  16   6       18.79       12.02      1.43 o 
   2  16   6       25.09       35.85     15.16 o 
   3  16   6        2.01        6.95      2.19 o 
  -2  17   6       77.77       82.67      4.52 o 
  -1  17   6        1.02       -0.39      2.94 o 
   0  17   6        6.10        2.33      3.42 o 
   1  17   6       39.68       53.80     16.99 o 
  -9   1   7       23.86       36.26      4.89 o 
  -8   1   7       33.53       38.90      2.36 o 
  -7   1   7        0.02        1.85      3.18 o 
  -6   1   7       30.27       26.01      2.29 o 
  -5   1   7       14.02       10.20      2.15 o 
  -4   1   7       17.85       12.98      1.19 o 
  -3   1   7        2.71        2.91      0.90 o 
  -2   1   7        2.36        1.31      0.93 o 
  -1   1   7       15.76       12.98      1.89 o 
   0   1   7      491.75      493.80      6.91 o 
   1   1   7       69.74       67.40      1.61 o 
   2   1   7      132.92      131.04      2.53 o 
   3   1   7      154.86      152.57      4.82 o 
   4   1   7        6.86        5.76      1.25 o 
   5   1   7        4.75        4.87      1.05 o 
   6   1   7       79.63       70.21      3.26 o 
   7   1   7       41.34       29.10      4.79 o 
   8   1   7       10.18       -0.60      3.28 o 
  -9   2   7        2.29        1.59      1.86 o 
  -8   2   7       18.29       26.73      1.98 o 
  -7   2   7       21.68       23.27      1.50 o 
  -6   2   7        5.52        8.66      1.30 o 
  -5   2   7      276.79      295.67      4.65 o 
  -4   2   7        4.23        3.24      0.77 o 
  -3   2   7      448.13      452.04      6.44 o 
  -2   2   7       30.31       28.95      1.63 o 
  -1   2   7      111.48      113.91      3.04 o 
   0   2   7      117.02      110.97      4.75 o 
   1   2   7        4.42        5.48      1.12 o 
   2   2   7      447.20      440.71      8.21 o 
   3   2   7      354.76      331.35      5.09 o 
   4   2   7      195.82      213.38      3.63 o 
   5   2   7        2.83        7.68      3.37 o 
   6   2   7        0.27        6.46      1.89 o 
   7   2   7       37.84       39.74      5.92 o 
   8   2   7        1.72        1.93      2.09 o 
  -9   3   7       19.63       30.05      4.34 o 
  -8   3   7       20.53       25.25     10.46 o 
  -7   3   7       22.10       22.79      3.14 o 
  -6   3   7       46.73       48.18      2.45 o 
  -5   3   7      205.48      183.99      3.22 o 
  -4   3   7      446.01      438.60      6.39 o 
  -3   3   7        1.53        0.19      0.89 o 
  -2   3   7        0.26        1.94      1.67 o 
  -1   3   7      241.65      252.59      3.90 o 
   0   3   7        1.17        1.70      0.90 o 
   1   3   7       17.24       23.09      1.03 o 
   2   3   7       99.28      106.58      2.19 o 
   3   3   7      275.36      285.62      4.48 o 
   4   3   7       89.88      102.08      2.60 o 
   5   3   7        3.76        3.76      2.74 o 
   6   3   7       17.85       15.99      1.36 o 
   7   3   7        2.05        6.66      3.82 o 
   8   3   7        2.77        3.42      1.90 o 
  -9   4   7        1.40        2.42      1.82 o 
  -8   4   7       21.12       23.14      5.68 o 
  -7   4   7       68.22       67.68      8.02 o 
  -6   4   7       10.02       12.32      1.28 o 
  -5   4   7      463.10      453.04     17.50 o 
  -4   4   7      275.84      280.57      5.43 o 
  -3   4   7        1.21       -0.24      0.82 o 
  -2   4   7        1.17       -0.42      1.47 o 
  -1   4   7       35.12       33.06      1.46 o 
   0   4   7       22.52       23.43      1.51 o 
   1   4   7       34.97       39.26      1.69 o 
   2   4   7      279.51      267.31      4.14 o 
   3   4   7      109.15       84.65      1.93 o 
   4   4   7      194.44      206.85     11.39 o 
   5   4   7       27.00       17.08      2.08 o 
   6   4   7       11.24       10.88      4.85 o 
   7   4   7        7.02       -1.13      2.40 o 
   8   4   7        0.30        5.03      6.63 o 
  -9   5   7        0.10       -1.38      2.47 o 
  -8   5   7        0.05        1.56      4.41 o 
  -7   5   7       70.50       81.52      6.21 o 
  -6   5   7      540.09      507.07     14.20 o 
  -5   5   7      134.46      134.38      2.61 o 
  -4   5   7      583.41      583.65      8.19 o 
  -3   5   7       23.77       22.83      1.68 o 
  -2   5   7       19.26       18.84      1.21 o 
  -1   5   7        0.32        1.15      0.69 o 
   0   5   7      171.66      176.31      2.56 o 
   1   5   7      208.70      210.81      4.74 o 
   2   5   7        7.46        5.36      2.00 o 
   3   5   7        0.11       -1.93      1.68 o 
   4   5   7       36.10       34.41      2.27 o 
   5   5   7       15.13        8.54      2.58 o 
   6   5   7        1.28        0.94      3.12 o 
   7   5   7        1.91       -2.93      1.95 o 
  -9   6   7        5.29        6.50      2.61 o 
  -8   6   7        4.66       16.31      2.78 o 
  -7   6   7       25.30       26.39      5.88 o 
  -6   6   7       82.05       86.11      5.33 o 
  -5   6   7       45.54       51.53      1.57 o 
  -4   6   7       84.73       83.79      2.44 o 
  -3   6   7       11.52       12.06      1.81 o 
  -2   6   7        2.78        0.98      1.11 o 
  -1   6   7        6.88        7.09      1.12 o 
   0   6   7       40.70       36.76      0.96 o 
   1   6   7       17.28       13.82      0.69 o 
   2   6   7        3.63        4.13      0.88 o 
   3   6   7       16.02       11.31      1.24 o 
   4   6   7        0.10        1.41      1.09 o 
   5   6   7        8.85       13.03      0.81 o 
   6   6   7        0.63        2.80      1.45 o 
   7   6   7        0.32        0.54      2.03 o 
  -8   7   7        0.20       -3.68      2.45 o 
  -7   7   7        0.00       -0.78      2.23 o 
  -6   7   7        0.41       -1.13      1.14 o 
  -5   7   7       64.16       62.06      3.94 o 
  -4   7   7        6.28        3.40      1.49 o 
  -3   7   7        0.27        1.22      1.48 o 
  -2   7   7      305.58      304.09      4.52 o 
  -1   7   7       27.87       34.20      2.10 o 
   0   7   7        1.60       -0.35      0.56 o 
   1   7   7       20.17       16.84      0.72 o 
   2   7   7       38.15       41.68      2.50 o 
   3   7   7      127.95      128.80      4.45 o 
   4   7   7        8.42        5.52      1.54 o 
   5   7   7       41.71       40.94      2.52 o 
   6   7   7        9.73       16.18      2.17 o 
  -8   8   7       13.19       20.27      1.99 o 
  -7   8   7       57.97       62.53      6.54 o 
  -6   8   7        0.99       -1.86      1.28 o 
  -5   8   7       27.72       34.49      2.45 o 
  -4   8   7       64.32       67.45      3.58 o 
  -3   8   7        8.57        8.57      1.70 o 
  -2   8   7      114.13      118.11      3.86 o 
  -1   8   7      258.46      259.72      3.55 o 
   0   8   7        5.25        9.33      1.74 o 
   1   8   7       16.49       22.41      1.88 o 
   2   8   7       53.51       50.79      3.35 o 
   3   8   7        8.48        7.51      2.13 o 
   4   8   7        7.22        9.49      0.91 o 
   5   8   7        3.75        6.80      1.30 o 
   6   8   7        1.48        4.50      2.31 o 
  -8   9   7       22.78       26.11      3.26 o 
  -7   9   7        2.97        0.56      2.02 o 
  -6   9   7        0.09        6.83      2.16 o 
  -5   9   7        1.01        2.10      2.08 o 
  -4   9   7       58.18       56.52      2.39 o 
  -3   9   7       91.83       83.79      1.77 o 
  -2   9   7      116.23      106.31      2.82 o 
  -1   9   7      199.87      185.49      2.78 o 
   0   9   7        0.52       -0.18      0.67 o 
   1   9   7       83.77       73.62      2.44 o 
   2   9   7       12.44       12.62      0.92 o 
   3   9   7       24.37       24.41      1.49 o 
   4   9   7        5.94        4.01      1.76 o 
   5   9   7        2.56        9.57      1.40 o 
   6   9   7       18.92       26.00      3.28 o 
  -7  10   7       18.24       26.65      1.91 o 
  -6  10   7        2.47       -0.89      1.32 o 
  -5  10   7        0.02       -0.24      1.02 o 
  -4  10   7       99.85       98.45      2.36 o 
  -3  10   7        4.47        4.45      0.87 o 
  -2  10   7      134.97      130.15      2.72 o 
  -1  10   7       20.94       22.74      1.03 o 
   0  10   7        2.06        0.45      1.21 o 
   1  10   7       16.26       14.38      0.82 o 
   2  10   7      169.57      161.96      8.91 o 
   3  10   7       12.66        6.96      1.57 o 
   4  10   7       19.80       27.76      5.54 o 
   5  10   7        0.00        2.41      1.14 o 
  -7  11   7        2.83        1.33      2.35 o 
  -6  11   7        0.22       -1.27      2.23 o 
  -5  11   7        2.87        3.52      1.63 o 
  -4  11   7        4.63        0.58      0.76 o 
  -3  11   7        0.37        3.09      1.88 o 
  -2  11   7        0.25       -0.76      0.95 o 
  -1  11   7        0.01        0.03      0.80 o 
   0  11   7       23.42       18.81      0.96 o 
   1  11   7        4.64        1.54      1.96 o 
   2  11   7        0.96        0.55      0.67 o 
   3  11   7       32.25       31.34      2.58 o 
   4  11   7       21.41       32.77      3.77 o 
   5  11   7        0.26        2.53      1.28 o 
  -5  12   7       21.86       19.00      2.25 o 
  -4  12   7       50.31       53.35      5.24 o 
  -3  12   7        0.08       -0.75      2.54 o 
  -2  12   7       33.65       37.18      1.15 o 
  -1  12   7        0.89       -0.78      0.66 o 
   0  12   7        4.87        3.41      1.06 o 
   1  12   7       13.39       14.39      1.67 o 
   2  12   7       38.86       44.61      7.48 o 
   3  12   7       26.42       36.02      3.17 o 
   4  12   7        0.45        0.84      1.68 o 
   5  12   7       18.50       17.52      3.13 o 
  -6  13   7       10.92        3.97      2.12 o 
  -5  13   7       15.20       15.44      2.11 o 
  -4  13   7        0.59       -1.72      1.42 o 
  -3  13   7        4.74        3.51      2.81 o 
  -2  13   7        0.04        0.07      1.13 o 
  -1  13   7       29.82       30.10      3.06 o 
   0  13   7       16.09       12.29      0.95 o 
   1  13   7       15.38       17.74      0.98 o 
   2  13   7        0.00        1.55      2.12 o 
   3  13   7       50.45       46.68      3.54 o 
   4  13   7        0.37        2.16      4.11 o 
  -5  14   7        1.61        1.02      1.77 o 
  -4  14   7        6.37       11.54      1.77 o 
  -3  14   7       15.65       13.97      1.96 o 
  -2  14   7        0.03       -1.37      1.65 o 
  -1  14   7       31.64       34.39      2.03 o 
   0  14   7       14.74       14.25      1.21 o 
   1  14   7        1.99        0.65      1.73 o 
   2  14   7        8.11        7.80      1.99 o 
   3  14   7       33.12       34.71      3.17 o 
   4  14   7       26.57       27.04      7.49 o 
  -3  15   7       12.74        9.23      1.51 o 
  -2  15   7        7.91        7.84      1.57 o 
  -1  15   7        3.02        2.85      1.73 o 
   0  15   7        1.42        2.44      1.97 o 
   1  15   7        0.15        1.35      1.88 o 
   2  15   7        0.56        9.26      2.21 o 
   3  15   7       24.46       23.73      2.83 o 
  -3  16   7       44.43       49.43      2.42 o 
  -2  16   7       13.92       15.71      2.29 o 
  -1  16   7       75.70       82.85      3.52 o 
   1  16   7       51.00       62.00      8.27 o 
  -9   0   8       51.34       52.14      4.18 o 
  -8   0   8        7.05       10.14      2.69 o 
  -7   0   8       36.27       38.69      3.28 o 
  -6   0   8        3.05        0.89      2.22 o 
  -5   0   8      128.72      140.48     12.25 o 
  -4   0   8        5.41        6.03      2.04 o 
  -3   0   8       28.90       28.88      1.87 o 
  -2   0   8       40.05       48.98      4.71 o 
  -1   0   8       14.97       16.17      8.29 o 
   0   0   8      274.07      265.44     10.43 o 
   1   0   8     1566.89     1564.77     49.19 o 
   2   0   8      951.68      967.45     25.72 o 
   3   0   8      364.94      333.12     11.97 o 
   4   0   8       49.47       52.46      2.45 o 
   5   0   8       29.70       15.81      5.14 o 
   6   0   8       47.18       30.40      3.25 o 
   7   0   8        0.27       -1.26      2.63 o 
  -9   1   8        1.59       -4.30      2.87 o 
  -8   1   8       40.04       39.29      6.98 o 
  -7   1   8       30.84       34.27      2.10 o 
  -4   1   8        1.71        2.30      1.38 o 
  -3   1   8       62.58       69.95      2.41 o 
  -2   1   8        0.03        2.44      0.94 o 
  -1   1   8       43.23       42.23      2.66 o 
   0   1   8       31.71       39.81      4.39 o 
   1   1   8       56.50       74.65      2.61 o 
   2   1   8       11.02       32.00      1.83 o 
   3   1   8        7.49        8.93      2.38 o 
   4   1   8        0.89        1.18      1.92 o 
   5   1   8        4.30        0.80      2.70 o 
   6   1   8       30.96       21.28      2.33 o 
   7   1   8        4.02       -0.74      2.86 o 
  -9   2   8        1.67       -2.06      2.85 o 
  -8   2   8       66.93       79.18      5.18 o 
  -7   2   8      143.90      159.61      4.47 o 
  -6   2   8      206.70      197.19     13.28 o 
  -5   2   8       78.84       97.02      2.18 o 
  -4   2   8       24.10       21.59      2.02 o 
  -3   2   8       39.24       37.81      1.30 o 
  -2   2   8      304.46      322.02      7.85 o 
  -1   2   8      210.69      210.03      5.16 o 
   0   2   8       16.21       14.41      1.26 o 
   1   2   8        3.73        1.38      1.01 o 
   2   2   8      218.39      228.20      4.34 o 
   3   2   8        0.22       -1.70      1.13 o 
   4   2   8        2.05        0.73      1.70 o 
   5   2   8       21.95       15.76      2.65 o 
   6   2   8        0.33        0.27      1.63 o 
   7   2   8        6.54       -1.70      2.26 o 
  -9   3   8        0.05        5.60      2.80 o 
  -8   3   8      166.65      173.47      6.76 o 
  -7   3   8       77.46       70.63      2.78 o 
  -6   3   8       45.11       47.48      2.06 o 
  -5   3   8      248.93      245.59      4.10 o 
  -4   3   8      133.65      125.08      3.98 o 
  -3   3   8      420.45      420.34      6.16 o 
  -2   3   8       23.11       25.51      1.69 o 
  -1   3   8      184.71      193.89      9.52 o 
   0   3   8       11.37       16.54      0.78 o 
   1   3   8        7.17       12.92      1.64 o 
   2   3   8       42.20       48.63      1.55 o 
   3   3   8        3.29        0.01      2.74 o 
   4   3   8        3.25        2.70      1.13 o 
   5   3   8        0.01       -0.20      1.31 o 
   6   3   8       34.21       38.43      3.25 o 
   7   3   8        2.81        1.42      1.79 o 
  -8   4   8       18.26       13.10      1.78 o 
  -7   4   8       21.65       19.79      2.71 o 
  -6   4   8        0.01       -2.03      1.35 o 
  -5   4   8       25.03       19.01      1.79 o 
  -4   4   8       16.94       14.36      1.18 o 
  -3   4   8      264.90      272.81      4.34 o 
  -2   4   8      228.24      231.65      3.78 o 
  -1   4   8        0.08        1.12      2.38 o 
   0   4   8       57.39       60.19      2.02 o 
   1   4   8       54.18       49.21      1.64 o 
   2   4   8        6.95        5.71      1.05 o 
   3   4   8       29.19       30.81      4.05 o 
   4   4   8       21.36       21.15      3.29 o 
   5   4   8       73.14       66.46      6.04 o 
   6   4   8        0.05        3.85      1.71 o 
   7   4   8        5.42       10.26      2.55 o 
  -8   5   8        3.48       -3.93      2.62 o 
  -7   5   8        0.00        0.81      1.67 o 
  -6   5   8        2.10       -0.84      2.38 o 
  -5   5   8        9.33       11.33      1.67 o 
  -4   5   8       26.71       17.69      1.94 o 
  -3   5   8      228.98      206.60      3.80 o 
  -2   5   8       22.26       28.13      2.85 o 
  -1   5   8      100.37      102.89      1.82 o 
   0   5   8       35.35       34.70      1.15 o 
   1   5   8        2.79        6.45      0.80 o 
   2   5   8       10.82        9.22      1.19 o 
   3   5   8        0.49       -0.38      0.91 o 
   4   5   8       31.70       29.80      2.22 o 
   6   5   8       30.46       25.53      1.95 o 
   7   5   8        1.90        7.25      6.12 o 
  -8   6   8        0.09       -2.30      1.87 o 
  -7   6   8       77.79       99.93      6.73 o 
  -6   6   8       86.00       86.87      8.46 o 
  -5   6   8      123.11      121.21      2.88 o 
  -4   6   8        0.09       -0.97      2.57 o 
  -3   6   8        0.40       -1.28      0.86 o 
  -2   6   8       16.94       17.60      2.68 o 
  -1   6   8      148.48      158.60      3.48 o 
   0   6   8        3.40        0.43      1.27 o 
   1   6   8       76.80       77.21      3.41 o 
   2   6   8        3.40       -0.76      1.32 o 
   3   6   8       34.88       34.56      2.36 o 
   4   6   8        9.78       13.34      1.58 o 
   5   6   8       38.22       42.10      1.83 o 
   6   6   8        2.10        2.19      3.43 o 
  -8   7   8        8.34        7.95      8.30 o 
  -7   7   8       12.00       17.97      2.05 o 
  -6   7   8        1.44        5.34      3.50 o 
  -5   7   8        9.59       10.01      1.19 o 
  -4   7   8       42.98       41.57      1.99 o 
  -3   7   8        6.48        7.08      1.36 o 
  -2   7   8        0.41       -0.61      1.19 o 
  -1   7   8       26.80       34.57      1.67 o 
   0   7   8      126.09      114.78      2.66 o 
   1   7   8       34.32       48.01      2.56 o 
   2   7   8        9.43       15.04      4.10 o 
   3   7   8       14.44       11.80      1.94 o 
   4   7   8        0.64        1.49      2.30 o 
   5   7   8        0.87        3.40      1.45 o 
   6   7   8        0.88        0.13      2.51 o 
  -8   8   8        2.22       -2.63      1.75 o 
  -7   8   8        1.03        2.28      1.96 o 
  -6   8   8       24.42       27.95      4.98 o 
  -5   8   8        0.51       -1.04      1.08 o 
  -4   8   8       47.53       51.15      4.66 o 
  -3   8   8       53.02       56.47      2.04 o 
  -2   8   8       85.27       86.57      2.77 o 
  -1   8   8       46.24       34.78      1.79 o 
   0   8   8       56.68       47.91      3.00 o 
   1   8   8       71.13       57.53      2.98 o 
   2   8   8       28.90       26.88      4.12 o 
   3   8   8       18.54       13.36      2.19 o 
   4   8   8       12.89        7.14      1.39 o 
   5   8   8       19.98       31.95      3.52 o 
   6   8   8        0.34        2.05      2.65 o 
  -7   9   8        8.00       18.11      9.26 o 
  -6   9   8        8.62       15.33      5.30 o 
  -5   9   8       11.24       13.24      3.22 o 
  -4   9   8       32.18       32.45      1.52 o 
  -3   9   8       18.90       21.23      3.23 o 
  -2   9   8        8.12        9.96      1.51 o 
  -1   9   8       95.41       98.38      3.02 o 
   0   9   8       34.16       38.12      1.42 o 
   1   9   8        0.94        1.62      1.29 o 
   2   9   8       17.73       13.75      1.12 o 
   3   9   8        4.31        3.68      1.68 o 
   4   9   8       19.26       20.50      3.44 o 
   5   9   8        0.07        2.65      1.91 o 
   6   9   8        0.00        3.63      2.82 o 
  -7  10   8       31.84       44.74      3.60 o 
  -6  10   8        4.68        7.74      3.81 o 
  -5  10   8       17.01       17.48      2.64 o 
  -4  10   8        0.53        0.29      2.03 o 
  -3  10   8        0.20        0.17      1.04 o 
  -2  10   8       38.50       33.07      1.79 o 
  -1  10   8        0.40        0.34      0.83 o 
   0  10   8        5.31        7.95      0.97 o 
   1  10   8       46.51       50.59      3.36 o 
   2  10   8       23.16       19.24      3.31 o 
   3  10   8        2.89       -2.02      2.45 o 
   4  10   8       16.06       23.96      3.10 o 
   5  10   8       10.41        2.95      2.79 o 
  -5  11   8        0.68       -2.04      2.47 o 
  -4  11   8        2.46       -1.15      1.64 o 
  -3  11   8       34.98       34.18      1.83 o 
  -2  11   8       67.95       66.28      1.90 o 
  -1  11   8       44.86       37.27      1.34 o 
   0  11   8       44.36       38.85      2.35 o 
   1  11   8        5.18        8.40      1.53 o 
   2  11   8       23.93       30.72      4.83 o 
   3  11   8        6.08        9.42      2.26 o 
   4  11   8       25.30       19.14      3.04 o 
   5  11   8        2.78       -1.11      2.01 o 
  -6  12   8        7.95        5.77      2.12 o 
  -4  12   8       10.64        9.42      3.60 o 
  -2  12   8       15.10       21.67      2.50 o 
  -1  12   8       25.62       23.77      4.21 o 
   0  12   8       19.30       16.51      4.53 o 
   1  12   8        0.70        1.30      1.34 o 
   2  12   8        8.79       11.30      8.16 o 
   3  12   8       16.35       19.30      2.96 o 
  -4  13   8       15.71       18.62      2.05 o 
  -3  13   8        5.27        6.13      1.67 o 
  -2  13   8        0.83        0.44      2.06 o 
  -1  13   8       35.71       44.86      1.58 o 
   0  13   8       33.52       37.18      1.74 o 
   1  13   8        7.58        8.81      1.45 o 
   2  13   8        5.21       10.11      3.11 o 
   3  13   8        0.08        1.15      2.56 o 
  -3  14   8        1.06        0.69      2.43 o 
  -2  14   8      140.84      154.73      5.54 o 
  -1  14   8        1.70        1.35      1.72 o 
   0  14   8        6.68       10.05      2.27 o 
   1  14   8        2.38        1.70      2.12 o 
   2  14   8        8.67        8.44      1.96 o 
  -3  15   8        0.72       -0.80      1.41 o 
  -2  15   8        5.16       11.75      3.49 o 
  -1  15   8       28.42       29.54      1.34 o 
   0  15   8       37.28       45.39      6.67 o 
   1  15   8        0.01       -2.39      1.60 o 
  -8   1   9       11.73        1.25      1.89 o 
  -7   1   9       49.83       60.66      2.71 o 
  -6   1   9       27.94       36.06      2.42 o 
  -5   1   9        1.04        1.92      6.27 o 
  -4   1   9       61.54       52.01      2.41 o 
  -3   1   9       61.58       60.52      2.30 o 
  -2   1   9        2.62        0.62      2.56 o 
  -1   1   9        0.69        1.61      1.22 o 
   0   1   9        0.05       -0.31      1.37 o 
   1   1   9       22.85       13.24      1.33 o 
   2   1   9       28.11       20.19      1.32 o 
   3   1   9       18.28       32.42      2.73 o 
   4   1   9      133.75      125.24      4.02 o 
   5   1   9        2.12       -2.04      1.45 o 
   6   1   9       13.44        3.85      4.47 o 
  -8   2   9       12.59       13.63      8.49 o 
  -7   2   9       43.23       51.94      2.51 o 
  -6   2   9       12.11       14.30      1.85 o 
  -5   2   9       39.32       32.52      3.05 o 
  -4   2   9       30.27       26.63      1.61 o 
  -3   2   9        0.09       -0.61      1.05 o 
  -2   2   9        0.21       -0.70      1.35 o 
  -1   2   9      395.21      408.47      6.07 o 
   0   2   9      201.48      171.45      2.65 o 
   1   2   9       83.98       92.02      3.78 o 
   2   2   9      118.71      105.90      3.06 o 
   3   2   9       23.67       24.32      2.25 o 
   4   2   9        0.44        2.40      4.49 o 
   5   2   9        3.71        1.45      5.56 o 
   6   2   9        9.22       -0.70      2.59 o 
  -8   3   9       25.71       44.02      2.39 o 
  -7   3   9       17.55       14.82      6.00 o 
  -6   3   9        1.06        0.45      1.29 o 
  -5   3   9        2.22        3.04      1.09 o 
  -4   3   9       47.96       38.09      2.66 o 
  -3   3   9      129.42      126.17      4.50 o 
  -2   3   9       88.48       84.61      2.42 o 
  -1   3   9       51.81       52.34      2.05 o 
   0   3   9       86.14       94.64      1.77 o 
   1   3   9      141.89      145.06      2.76 o 
   2   3   9       45.07       37.65      1.41 o 
   3   3   9       64.01       65.99      1.88 o 
   4   3   9        8.91        7.87      5.21 o 
   5   3   9       17.20        8.08      3.14 o 
   6   3   9       24.67       23.65      6.86 o 
  -8   4   9       15.74       18.66      2.79 o 
  -7   4   9       72.34       82.46      5.79 o 
  -6   4   9       20.66       18.93      2.06 o 
  -5   4   9       17.68       16.37      2.10 o 
  -4   4   9       28.79       26.77      4.12 o 
  -3   4   9        5.62        4.49      1.13 o 
  -2   4   9       60.02       53.19      2.42 o 
  -1   4   9        8.04        4.78      0.85 o 
   0   4   9      125.03      116.53      2.39 o 
   1   4   9       25.61       23.29      1.44 o 
   2   4   9        6.03        5.23      2.74 o 
   3   4   9        6.83        0.86      1.18 o 
   4   4   9        5.38        3.90      5.75 o 
   5   4   9        6.03        5.71      1.61 o 
   6   4   9        5.54       11.19      2.64 o 
  -8   5   9        0.89        2.10      2.10 o 
  -7   5   9        2.26       -3.66      2.44 o 
  -6   5   9       54.84       66.37      7.55 o 
  -5   5   9       14.37       12.99      3.06 o 
  -4   5   9       75.43       73.61      3.44 o 
  -3   5   9       16.37       10.60      1.26 o 
  -2   5   9      375.14      380.65      8.15 o 
  -1   5   9        5.70        8.17      2.88 o 
   0   5   9        7.24        3.51      1.54 o 
   1   5   9        0.16        1.65      1.20 o 
   2   5   9        4.66       13.67      4.66 o 
   3   5   9        0.47       -0.54      1.24 o 
   4   5   9        2.80        1.88      1.37 o 
   5   5   9       22.35       18.18      2.46 o 
   6   5   9        0.04        4.45      2.43 o 
  -7   6   9        0.52       -2.42      1.61 o 
  -6   6   9       14.55       12.89      4.69 o 
  -5   6   9        0.05        0.86      1.42 o 
  -4   6   9        2.49        1.34      1.02 o 
  -3   6   9        7.48       16.40      1.31 o 
  -2   6   9       19.02       16.53      1.10 o 
  -1   6   9       14.24       12.63      1.31 o 
   0   6   9       13.28       10.26      2.81 o 
   1   6   9        2.90        1.35      1.07 o 
   2   6   9       28.56       23.48      1.40 o 
   3   6   9       14.19       10.10      4.38 o 
   4   6   9        4.08        2.88      1.64 o 
   5   6   9        0.06        8.30      2.12 o 
   6   6   9        0.17       -4.33      2.89 o 
  -7   7   9        0.07       -0.75      2.35 o 
  -6   7   9       26.46       26.27      4.45 o 
  -5   7   9        3.29       -0.22      0.95 o 
  -4   7   9        6.72        9.78      5.79 o 
  -3   7   9      113.25      117.91      6.90 o 
  -2   7   9       11.12        9.31      0.90 o 
  -1   7   9       53.98       57.21      1.90 o 
   0   7   9        7.17       11.21      2.58 o 
   1   7   9       54.59       55.72      2.21 o 
   2   7   9        0.28       -1.91      1.27 o 
   3   7   9        3.80        4.25      1.22 o 
   4   7   9       20.87       13.50      1.46 o 
   5   7   9       40.80       48.16      3.95 o 
  -7   8   9       30.38       31.12      6.46 o 
  -6   8   9       11.97       26.01      5.71 o 
  -4   8   9        8.33        2.41      1.22 o 
  -3   8   9        0.20        2.27      1.11 o 
  -2   8   9        8.52        7.53      1.17 o 
  -1   8   9        0.24       -0.60      0.76 o 
   0   8   9      218.86      204.02      5.92 o 
   1   8   9        0.03       -0.09      1.10 o 
   2   8   9       23.08       25.33      1.36 o 
   3   8   9       12.62       16.04      1.61 o 
   4   8   9        1.90       -3.91      2.83 o 
   5   8   9        0.33        4.20      2.95 o 
  -6   9   9        3.59        8.99      4.15 o 
  -5   9   9        0.28        1.71      2.11 o 
  -4   9   9        2.61        2.40      1.62 o 
  -3   9   9       45.84       42.17      1.94 o 
  -2   9   9       17.48       18.89      1.08 o 
  -1   9   9       35.98       26.14      3.09 o 
   0   9   9       86.19       84.21      4.72 o 
   1   9   9       19.95       16.57      2.09 o 
   2   9   9       41.49       40.23      2.03 o 
   3   9   9        0.19       -2.43      2.60 o 
   4   9   9        0.89       -4.10      2.73 o 
   5   9   9       35.74       39.23      3.31 o 
  -6  10   9        7.67        5.32      6.65 o 
  -5  10   9        6.20        6.00      1.30 o 
  -4  10   9        3.40        0.78      3.24 o 
  -3  10   9        0.52       -1.89      1.26 o 
  -2  10   9       26.76       26.31      1.66 o 
  -1  10   9       16.75       18.00      1.63 o 
   0  10   9       26.86       22.82      3.33 o 
   1  10   9       33.14       33.74      6.06 o 
   2  10   9        9.11        5.43      2.56 o 
   3  10   9        7.52        2.85      2.48 o 
   4  10   9        0.46        0.04      2.51 o 
  -4  11   9        0.04       -0.38      3.59 o 
  -3  11   9       39.99       41.28      2.99 o 
  -2  11   9       63.76       70.55      2.61 o 
  -1  11   9        9.51       15.06      4.71 o 
   0  11   9       15.36       13.41      1.42 o 
   1  11   9        5.90        2.69      1.73 o 
   2  11   9        0.06        6.28      2.60 o 
   3  11   9        0.07        0.82      2.52 o 
  -4  12   9       35.62       43.06      3.02 o 
  -3  12   9       55.85       66.09      2.57 o 
  -2  12   9       18.76       25.22      5.19 o 
  -1  12   9       36.17       39.92      1.77 o 
   0  12   9       25.41       29.12      1.79 o 
   1  12   9        5.38        4.14      5.42 o 
   2  12   9        0.04        0.47      2.57 o 
  -4  13   9        7.66        3.91      1.91 o 
  -3  13   9       38.17       46.52      4.56 o 
  -2  13   9       13.01       19.77      3.35 o 
  -1  13   9        0.46       -0.65      1.26 o 
   0  13   9        0.09        0.74      2.76 o 
   1  13   9        3.18       -1.89      2.43 o 
  -2  14   9       10.55        9.27      1.70 o 
  -1  14   9        0.26        3.79      2.39 o 
   0  14   9        3.51       -1.55      1.03 o 
  -7   0  10        6.18        7.85      2.73 o 
  -6   0  10        6.38       15.19      2.71 o 
  -4   0  10       32.63       42.37      2.92 o 
  -3   0  10       39.15       37.77      2.15 o 
  -2   0  10        1.40       -0.46      1.55 o 
  -1   0  10       49.55       53.64      2.50 o 
   0   0  10        0.02        0.57      3.18 o 
   1   0  10       50.99       44.33      2.33 o 
   2   0  10       96.59      103.91      7.36 o 
   3   0  10        4.36        4.81      2.43 o 
   4   0  10       14.19       19.60      2.80 o 
   5   0  10       60.98       63.68      4.30 o 
  -7   1  10        1.35       -2.90      2.34 o 
  -6   1  10       23.02       32.20      2.07 o 
  -5   1  10        8.57       12.14      2.85 o 
  -4   1  10        8.12        6.88      1.27 o 
  -3   1  10        1.77        0.90      1.13 o 
  -2   1  10        4.46        9.62      1.88 o 
  -1   1  10       59.25       69.81      1.93 o 
   0   1  10       32.16       30.37      1.94 o 
   1   1  10        0.07        1.16      1.14 o 
   2   1  10        3.90        3.69      2.87 o 
   3   1  10       15.41       25.58      1.84 o 
   4   1  10        0.32       -1.29      1.65 o 
   5   1  10        0.78        1.15      2.78 o 
  -7   2  10       26.70       32.09      2.40 o 
  -6   2  10        0.86        0.96      2.76 o 
  -5   2  10        1.34       -2.69      1.80 o 
  -4   2  10       29.90       26.02      1.47 o 
  -3   2  10       42.18       42.30      1.87 o 
  -2   2  10        3.95        3.29      3.15 o 
  -1   2  10      227.50      230.46      9.35 o 
   0   2  10        3.04        2.38      1.13 o 
   1   2  10        7.09       11.13      2.42 o 
   2   2  10        8.32       10.60      3.17 o 
   3   2  10       15.25       15.93      2.19 o 
   4   2  10       18.18       15.55      6.14 o 
   5   2  10        3.58       -0.27      3.64 o 
  -7   3  10       29.72       33.04      2.17 o 
  -6   3  10       19.38       31.72     10.48 o 
  -5   3  10        1.03       -2.18      3.26 o 
  -4   3  10       18.21       23.38      5.95 o 
  -3   3  10      120.43      105.16      2.82 o 
  -2   3  10       82.58       76.68      2.30 o 
  -1   3  10       45.95       46.83      2.68 o 
   0   3  10       45.18       43.63      2.58 o 
   1   3  10       58.76       62.40      2.49 o 
   2   3  10        6.36        6.40      1.90 o 
   3   3  10       32.80       33.45      4.17 o 
   4   3  10        1.09       -0.45      1.76 o 
   5   3  10        0.91        1.28      1.61 o 
  -7   4  10        1.83       -2.89      1.93 o 
  -6   4  10       13.10        9.50      3.00 o 
  -5   4  10        0.63       -0.17      5.52 o 
  -4   4  10       23.57       23.35      4.12 o 
  -3   4  10       35.93       36.25      3.70 o 
  -2   4  10      161.87      165.46      3.20 o 
  -1   4  10        2.51       -0.30      1.56 o 
   0   4  10      110.87      101.28      3.78 o 
   1   4  10        6.62        7.49      1.75 o 
   2   4  10       16.28       21.62      1.43 o 
   3   4  10        7.70        8.58      3.32 o 
   4   4  10       22.11       19.15      2.09 o 
   5   4  10        0.69       -2.24      3.00 o 
  -6   5  10        1.97        4.39      2.52 o 
  -5   5  10        7.24       10.79      2.47 o 
  -4   5  10       32.25       41.50      3.36 o 
  -3   5  10       54.02       51.80      3.10 o 
  -2   5  10        0.69        3.62      1.95 o 
  -1   5  10       45.99       46.46      3.23 o 
   0   5  10        0.64        3.66      2.54 o 
   1   5  10       43.24       46.87      2.43 o 
   2   5  10        0.45        2.45      1.21 o 
   3   5  10        2.63        1.40      1.72 o 
   4   5  10        3.70        5.38      1.49 o 
   5   5  10        0.01        1.49      2.12 o 
  -6   6  10        4.20        0.24      1.65 o 
  -5   6  10        7.41        3.20      2.28 o 
  -4   6  10        5.42        4.28      2.65 o 
  -3   6  10       54.39       49.56      4.07 o 
  -2   6  10       74.45       69.83      3.09 o 
  -1   6  10      139.51      127.93      4.51 o 
   0   6  10        2.94        0.84      2.36 o 
   1   6  10      101.36      104.76      2.96 o 
   2   6  10       18.78       25.06      1.47 o 
   3   6  10        0.42       -2.16      1.58 o 
   4   6  10       63.42       61.77      8.94 o 
  -6   7  10        3.65        7.21      1.77 o 
  -5   7  10        3.19        2.73      1.68 o 
  -4   7  10        0.37       -1.34      1.72 o 
  -3   7  10        0.24       -1.09      1.74 o 
  -2   7  10       19.25       22.69      2.39 o 
  -1   7  10        2.98        3.39      2.30 o 
   0   7  10        2.51        5.56      1.35 o 
   1   7  10       24.84       22.70      2.30 o 
   2   7  10       11.03       14.22      1.81 o 
   3   7  10       15.00       21.26      4.04 o 
   4   7  10        7.86       10.06      2.37 o 
  -6   8  10        1.36       -0.61      1.69 o 
  -5   8  10       33.68       47.69      2.52 o 
  -4   8  10       91.36      103.69      3.49 o 
  -3   8  10       15.24       15.95      1.80 o 
  -2   8  10        0.37        3.45      2.81 o 
  -1   8  10        0.41        0.51      1.64 o 
   0   8  10        7.92        8.81      2.01 o 
   1   8  10       36.67       33.67      2.95 o 
   2   8  10        4.24       10.91      2.02 o 
   3   8  10        0.87       -4.09      2.73 o 
   4   8  10       33.18       46.19      4.05 o 
  -5   9  10        3.81       -3.83      2.55 o 
  -4   9  10       51.08       61.20      2.72 o 
  -3   9  10       12.89       16.91      3.62 o 
  -2   9  10        1.72       -2.32      2.37 o 
  -1   9  10        0.00        1.65      1.18 o 
   0   9  10       12.96       13.33      1.38 o 
   1   9  10        1.16       10.11      2.86 o 
   3   9  10        4.67       -4.26      2.84 o 
  -5  10  10        7.66       11.08      8.06 o 
  -4  10  10       91.04      109.10     10.22 o 
  -3  10  10        6.17        4.50      4.95 o 
  -2  10  10        2.76        1.75      1.22 o 
  -1  10  10        0.21        2.35      2.39 o 
   0  10  10       10.00        8.63      6.47 o 
   1  10  10        9.97       20.93      3.01 o 
   3  10  10        0.64       -0.52      2.01 o 
  -4  11  10        0.57        1.96      1.58 o 
  -3  11  10        0.02       -1.77      2.54 o 
  -2  11  10        1.31        6.25      2.52 o 
  -1  11  10       41.19       35.91      2.03 o 
   0  11  10        8.81        2.16      2.22 o 
   1  11  10       15.45        6.22      2.72 o 
  -2  12  10        0.19       -0.64      1.34 o 
  -1  12  10       27.43       30.61      1.53 o 
   0  12  10       10.86       16.72      2.84 o 
  -6   1  11        8.06        6.15      4.99 o 
  -5   1  11       39.83       50.44      6.46 o 
  -4   1  11        1.38        0.23      2.22 o 
  -3   1  11        6.10        1.72      1.53 o 
  -2   1  11       12.33       13.21      1.62 o 
  -1   1  11       41.99       45.56      1.82 o 
   0   1  11        0.71        1.01      2.39 o 
   1   1  11        3.70        7.97      2.61 o 
   2   1  11       32.11       32.12      2.12 o 
   3   1  11        1.12        1.42      7.94 o 
   4   1  11        0.13        4.19      3.99 o 
  -6   2  11       19.42       16.33      1.94 o 
  -5   2  11        0.29       -0.58      1.44 o 
  -4   2  11       11.48        9.82      2.86 o 
  -3   2  11        1.15        1.91      1.71 o 
  -2   2  11       10.28        6.91      2.84 o 
  -1   2  11        0.83        6.66      3.48 o 
   0   2  11       14.29       14.66      5.65 o 
   1   2  11        0.00       -0.26      2.52 o 
   2   2  11        0.00        1.91      2.53 o 
   3   2  11        0.91        1.82      3.33 o 
   4   2  11       16.74       16.43      4.98 o 
  -6   3  11        0.84       -0.80      5.83 o 
  -5   3  11        2.45       -2.56      1.71 o 
  -4   3  11        0.11       -0.66      1.63 o 
  -3   3  11        2.63        7.98      5.25 o 
  -2   3  11       22.24       25.52      1.29 o 
  -1   3  11       42.88       42.47      3.29 o 
   0   3  11        8.28        7.59      4.45 o 
   1   3  11        0.57        3.30      2.00 o 
   2   3  11       18.96       15.12      1.91 o 
   3   3  11       36.59       43.70      7.58 o 
   4   3  11        9.34       13.60      2.72 o 
  -6   4  11       24.14       31.03      6.81 o 
  -5   4  11        0.50       -1.24      1.68 o 
  -4   4  11       15.98       16.04      1.72 o 
  -3   4  11       76.25       65.66      4.44 o 
  -2   4  11       76.10       64.94      2.70 o 
  -1   4  11        0.78        5.56      2.25 o 
   0   4  11       15.68        9.90      1.30 o 
   1   4  11       43.06       42.58      1.88 o 
   2   4  11        4.19        0.77      1.79 o 
   3   4  11       31.86       33.16      2.48 o 
   4   4  11        0.04        0.19      3.70 o 
  -5   5  11        0.08       -0.66      2.16 o 
  -4   5  11       30.07       41.31      8.39 o 
  -3   5  11       34.39       33.32      4.53 o 
  -2   5  11       12.61       13.98      2.52 o 
  -1   5  11       25.67       26.84      3.84 o 
   0   5  11       93.51       92.12      2.69 o 
   1   5  11        8.34       11.90      1.28 o 
   2   5  11        0.86        2.12      1.74 o 
   3   5  11       17.96       23.09      2.43 o 
  -5   6  11       40.37       44.17      4.08 o 
  -4   6  11       37.09       33.27      1.99 o 
  -3   6  11        0.42        0.52      2.63 o 
  -2   6  11        0.40        0.32      2.17 o 
  -1   6  11        4.22        3.32      6.62 o 
   0   6  11        0.83       -3.59      2.40 o 
   1   6  11       31.28       22.78      1.80 o 
   2   6  11        1.00        0.90      7.15 o 
   3   6  11       25.45       18.75      9.52 o 
  -5   7  11        3.87       -2.83      2.62 o 
  -4   7  11       26.60       27.63      6.10 o 
  -3   7  11        4.87        9.03      6.25 o 
  -2   7  11        1.33       -0.36      1.63 o 
  -1   7  11       36.32       37.10      2.23 o 
   0   7  11       57.39       50.45      2.51 o 
   1   7  11        0.80       -1.14      1.49 o 
  -4   8  11        9.42       14.17      2.17 o 
  -3   8  11       32.57       28.94      2.38 o 
  -2   8  11        5.95        8.37      1.58 o 
  -1   8  11        3.35        0.56      1.65 o 
   0   8  11        0.88       -1.47      1.25 o 
   1   8  11       30.61       29.72      3.45 o 
  -3   9  11       11.66       16.66      8.49 o 
  -2   9  11        0.00       -2.47      2.40 o 
  -1   9  11        3.67       -3.61      2.41 o 
   0   9  11       15.98       13.59      2.97 o 
   1   9  11       10.35       16.14      3.15 o 
  -2  10  11        4.38        0.43      5.27 o 
   0  10  11        0.04        3.42      2.65 o 
  -5   0  12        0.02        1.92      1.80 o 
  -4   0  12       25.12       28.96      2.76 o 
  -3   0  12       13.20       12.47      2.33 o 
  -2   0  12        1.96       -0.04      2.27 o 
  -1   0  12       15.33        9.90      2.70 o 
   0   0  12       61.70       63.96      4.26 o 
   1   0  12        8.61       11.49      2.83 o 
  -5   1  12        0.83        4.00      2.70 o 
  -4   1  12        5.58        9.46     10.03 o 
  -3   1  12        0.00       -1.77      3.30 o 
  -2   1  12        4.76        1.94      3.49 o 
  -1   1  12        0.57        3.48      1.55 o 
   0   1  12        0.14       -4.13      2.75 o 
   1   1  12        4.71       14.98     10.70 o 
   2   1  12       12.10        7.02      3.77 o 
  -4   2  12        0.30        3.08      2.61 o 
  -3   2  12        0.02       -1.53      1.41 o 
  -2   2  12        3.21       -1.00      2.28 o 
  -1   2  12        3.06        9.26      1.96 o 
   0   2  12       84.11       81.07      3.19 o 
   1   2  12        3.21       11.55      4.41 o 
   2   2  12       16.39       16.49      4.34 o 
  -3   3  12       19.05       18.95      2.13 o 
  -2   3  12        2.56        0.29      2.32 o 
  -1   3  12       15.94       15.00      3.41 o 
   0   3  12       12.48       16.80      2.01 o 
   1   3  12        6.83       12.58      3.09 o 
   2   3  12       25.60       13.55      3.17 o 
  -4   4  12        0.36       -0.78      1.79 o 
  -3   4  12        0.09        0.51      2.38 o 
  -2   4  12       41.16       34.69      3.85 o 
  -1   4  12        7.22        4.30      2.72 o 
   0   4  12       18.33       17.96      1.91 o 
   1   4  12        0.05        6.93      1.94 o 
   2   4  12        6.47       11.48      6.14 o 
  -4   5  12        0.14       -0.64      1.81 o 
  -3   5  12        0.02        2.79      1.59 o 
  -2   5  12        0.03       -2.40      3.10 o 
   0   5  12        8.28       17.38      3.30 o 
   1   5  12       19.84       20.85      2.22 o 
  -3   6  12        7.86       10.12      8.79 o 
  -2   6  12        3.74       -1.38      3.48 o 
  -1   6  12        2.72        5.23      2.32 o 
  -2   7  12        0.44        4.15      5.35 o 
  -1   7  12        0.14       -3.94      2.63 o 
                                                 
